# Supplementary material for: Fitness and transcriptional plasticity of human breast cancer single-cell-derived clones
Source: Cell Rep. 2025 May 12;44(5):115699. doi: 10.1016/j.celrep.2025.115699 (PMC12117018; doi:10.1016/j.celrep.2025.115699)
Supplement: Table S1. Summary of CIC frequency in 26 PDTX models assayed — Shown is the information for each PDTX model assayed, including PAM50 subtype, hormone receptor status, and integrated cluster (IntClust) subtype. The CIC frequency was calculated at each cell dose tested per model, and the 95% confidence interval of CIC frequency indicated. Source indicates whether the PDTX model was initially established from patient material that came from the primary tumor (P) or site of metastasis (M). UND, undefined; NR, not recorded; NA, not applicable [file mmc2.xlsx]

## Sheet: Sheet1
Model	Source	IntClust	PAM50	ER	PR	HER2	Total cell dose	Number of barcoded cells	Tumour size (mm3)	Clones detected	CIC frequency	95% CI
AB559	P	10	Basal	+	-	-	141000	22137	1325	38	1/851	1/8,925 - 1/447
							141000	22137	1283	14
AB863T2	M	10	Basal	-	-	-	258000	16770	1301.49	35	1/501	1/803 - 1/364
							258000	16770	1301.49	40
							258000	16770	1353	44
							258000	16770	1468.21	15
HCI004	P	10	Basal	+	-	-	300000	73200	1154.83	65	1/1,514	1/3,056 - 1/1,007
							300000	73200	668.771	24
							300000	73200	611.362	56
NKI250	P	10	Basal	-	-	-	80000	13120	1002	110	1/118	1/154 - 1/96
							80000	13120	1214	75
							80000	13120	474	123
							80000	13120	781	135
STG139	P	10	Basal	-	-	-	644000	115920	1490.73	38	1/3,997	1/18,448 - 1/2,241
							644000	115920	1325.03	43
							644000	115920	1345.69	6
							500000	88000	1366.9	336	1/276	1/398 - 1/212
							500000	88000	1469.98	408
							500000	88000	1326.87	233
							100000	17600	1444	328	1/59	1/406 - 1/32
							100000	17600	1346	523
							100000	17600	1467	64
							20000	3520	1315	191	1/20	1/21 - 1/19
							20000	3520	1388.57	174
							20000	3520	1259	185
STG139M	M	10	Basal	-	-	-	500000	278500	1403	760	1/398	1/571 - 1/306
							500000	278500	1361	856
							500000	278500	1331	493
							100000	55700	1428	57	1/569	1/3,263 - 1/311
							100000	55700	1489	140
							20000	11140	1477	11	1/77	1/1,192 - 1/40
							20000	11140	1493	243
							20000	11140	1005	183
STG316	P	10	Basal	-	-	-	87000	1131	1366	68	1/34	UND - 1/17
							87000	1131	1377	15
							87000	1131	794	18
STG321	P	10	Basal	-	-	-	300000	7200	1213	19	1/686	UND - 1/299
							300000	7200	1352.49	2
VHIO124	M	10	Basal	-	-	-	300000	7500	1403	36	1/41	UND - 1/18
							300000	7500	1415	418
							300000	7500	1492	97
AB521T2	M	10	Basal	-	-	-	300000	4500	1119	38	1/106	1/121 - 1/95
							300000	4500	1496	47
							300000	4500	1145	42
STG335	P	10	Basal	+	-	-	300000	1200	1343	4	1/300	NA
HCI001	P	10	Basal	-	-	-	300000	11400	1145.76	319	1/50	1/249 - 1/28
							300000	11400	1153.61	327
							300000	11400	NR	42
HCI010	M	9	Basal	-	-	-	300000	4500	1077	80	1/91	1/226 - 1/57
							300000	4500	1234	34
							300000	4500	1278	35
NKI127	P	9	Basal	-	-	-	141000	18048	1313	29	1/1,164	UND - 1/430
							141000	18048	1492	2
NKI336	P	10	Basal	-	-	-	297000	21087	806.231	55	1/436	1/981 - 1/281
							297000	21087	1243.86	68
							297000	21087	1309.92	22
STG201	M	10	Basal	-	-	-	920000	165600	1370.29	55	1/2,872	1/4,329 - 1/2,148
							920000	165600	301.871	76
							920000	165600	1367.23	42
							326000	59332	1373.89	359	1/201	1/318 - 1/146
							326000	59332	1210	336
							326000	59332	632	183
							100000	18200	1032.17	182	1/49	1/106 - 1/32
							100000	18200	1009	528
							100000	18200	756	388
							20000	3640	946	2441	1/4	UND - 1/1
							20000	3640	791	333
							20000	3640	1108	95
AB630	M	1	Basal	-	-	-	84000	1092	1485	2	1/546	NA
VHIO093	P	10	Basal	-	-	-	300000	93000	1407	336	1/301	1/854 - 1/183
							300000	93000	1394	470
							300000	93000	1277	120
AB040	M	9	LumB	+	+	-	920000	239200	1125.61	387	1/637	1/729 - 1/566
							920000	239200	1276.17	329
							920000	239200	1273.87	410
							500000	131500	1377	707	1/210	1/378 - 1/146
							500000	131500	725	803
							500000	131500	446	344
							100000	26300	567	123	1/80	UND - 1/40
							100000	26300	804	192
							100000	26300	1151	654
							20000	5260	594	72	1/79	1/153 - 1/53
							20000	5260	589.978	35
							20000	5260	529	90
AB580	P	1	LumB	+	+	-	282000	6486	1399	7	1/2,162	UND - 1/937
							282000	6486	75	1
							282000	6486	785	1
HCI009	M	8	LumB	-	-	-	270000	12690	1217	22	1/363	1/1,333 - 1/210
							270000	12690	1437	48
STG195	M	5	LumB	+	+	+	288000	45792	1207.46	17	1/4,820	UND - 1/1,892
							288000	45792	1265	2
STG143	P	7	LumB	+	-	-	300000	8400	132.893	9	1/869	1/1,353 - 1/640
							300000	8400	311.32	13
							300000	8400	181.172	7
IC07	P	1	LumB	+	+	-	1000000	110000	1371.64	197	1/821	1/2,314 - 1/499
							1000000	110000	1387.38	49
							1000000	110000	1224.58	156
							260000	40300	1345	52	1/643	1/965 - 1/482
							260000	40300	1324	52
							260000	40300	1255	84
							100000	15500	1202	113	1/109	1/223 - 1/72
							100000	15500	1421	98
							100000	15500	425	216
							20000	3100	236	81	1/53	1/195 - 1/30
							20000	3100	1304	37
AB551	M	5	HER2	-	-	+	108000	756	1363	32	1/50	UND - 1/24
							108000	756	1245	5
							108000	756	1285	8
AB892T1	P	7	LumB	+	-	-	300000	7800	1092	1	1/380	UND - 1/133
							300000	7800	772	40
