# Supplementary material for: Fitness and transcriptional plasticity of human breast cancer single-cell-derived clones
Source: Cell Rep. 2025 May 12;44(5):115699. doi: 10.1016/j.celrep.2025.115699 (PMC12117018; doi:10.1016/j.celrep.2025.115699)
Supplement: Table S3. Differentially expressed genes comparing cells from fractions 1 and 2 in basal model STG139 [file mmc3.xlsx]

## Sheet: Table S3
gene	log2FC	p_adj	neglog10adjP	DE
S100A7	7.4397	7.05101054642009e-66	65.1517	up
KLK8	6.90102	3.09249783776857e-306	305.51	up
KRT6A	6.55731	1.24002821906735e-171	170.907	up
S100A14	6.42444	3.09249783776857e-306	305.51	up
S100A8	6.30142	3.09249783776857e-306	305.51	up
ZNF750	6.23978	3.09249783776857e-306	305.51	up
CLDN3	6.21651	3.09249783776857e-306	305.51	up
LGALS7B	6.21291	3.09249783776857e-306	305.51	up
AQP3	6.21225	3.09249783776857e-306	305.51	up
LAD1	6.12901	3.09249783776857e-306	305.51	up
KLK7	6.1045	4.67864686096297e-268	267.33	up
IL20	6.04971	3.09249783776857e-306	305.51	up
OVOL1	5.98764	3.09249783776857e-306	305.51	up
CLDN7	5.97932	3.09249783776857e-306	305.51	up
DSG3	5.97319	3.09249783776857e-306	305.51	up
DSG1	5.93859	3.47205673286991e-167	166.459	up
AC036176.3	5.87884	3.09249783776857e-306	305.51	up
KLK6	5.84333	5.12840864891646e-163	162.29	up
S100A9	5.83871	3.09249783776857e-306	305.51	up
KLK11	5.83232	1.98657827505703e-121	120.702	up
LGALS7	5.80532	3.09249783776857e-306	305.51	up
MAL2	5.79787	3.09249783776857e-306	305.51	up
SERPINB5	5.75249	3.09249783776857e-306	305.51	up
KRT19	5.72802	3.09249783776857e-306	305.51	up
KLK5	5.68261	2.39507288263898e-139	138.621	up
CLDN4	5.65597	3.09249783776857e-306	305.51	up
RAB25	5.64604	3.09249783776857e-306	305.51	up
FXYD3	5.63195	3.09249783776857e-306	305.51	up
AP1M2	5.48622	3.09249783776857e-306	305.51	up
HCAR3	5.47742	5.57962397801041e-139	138.253	up
IFI27	5.45062	3.09249783776857e-306	305.51	up
MMP7	5.44006	1.84386127805414e-116	115.734	up
PKP3	5.42057	3.09249783776857e-306	305.51	up
CDH1	5.39248	3.09249783776857e-306	305.51	up
CLCA2	5.36931	3.09249783776857e-306	305.51	up
ESRP1	5.32349	3.09249783776857e-306	305.51	up
LINC01133	5.31052	4.1644409568892e-304	303.38	up
ACTG2	5.29091	2.35673457507141e-249	248.628	up
KLK10	5.28388	5.98381344632304e-108	107.223	up
F2RL1	5.28056	2.92245720482436e-115	114.534	up
IGFL1	5.27505	4.82512229076111e-45	44.3165	up
FAM83B	5.26025	3.09249783776857e-306	305.51	up
EPCAM	5.24047	3.09249783776857e-306	305.51	up
RHOV	5.22888	3.09249783776857e-306	305.51	up
ALDH3B2	5.20484	3.84605481822079e-145	144.415	up
AREG	5.20021	3.09249783776857e-306	305.51	up
SPINT1	5.20016	3.09249783776857e-306	305.51	up
ANKRD22	5.19917	1.6532798020527e-104	103.782	up
AC063960.1	5.15133	3.09249783776857e-306	305.51	up
EDN1	5.11633	3.09249783776857e-306	305.51	up
CRB3	5.08985	3.09249783776857e-306	305.51	up
DGUOK-AS1	5.08752	3.33814639907938e-201	200.476	up
COL17A1	5.08191	3.09249783776857e-306	305.51	up
CBLC	5.07739	1.23809667237793e-282	281.907	up
CASP14	5.07423	3.56189107006792e-229	228.448	up
PRSS8	5.07213	3.09249783776857e-306	305.51	up
KDF1	5.05518	4.31379466552582e-230	229.365	up
COBL	5.04788	3.09249783776857e-306	305.51	up
TACSTD2	5.03913	3.09249783776857e-306	305.51	up
GJB6	5.01952	4.3740133774325e-101	100.359	up
TCN1	5.0139	4.85033997809726e-109	108.314	up
SPINT1-AS1	5.00559	3.09249783776857e-306	305.51	up
CDH3	5.00151	3.09249783776857e-306	305.51	up
MUC15	4.99672	3.09249783776857e-306	305.51	up
TMEM40	4.98343	7.67165202409224e-150	149.115	up
C1orf210	4.97872	1.8141273429449e-303	302.741	up
MACC1	4.94224	3.09249783776857e-306	305.51	up
AKR1B10	4.87381	1.66638063357877e-233	232.778	up
KRT15	4.8708	3.09249783776857e-306	305.51	up
ST14	4.86478	3.09249783776857e-306	305.51	up
GPR87	4.8589	3.09249783776857e-306	305.51	up
GALNT3	4.85826	3.09249783776857e-306	305.51	up
ITGB6	4.80833	3.09249783776857e-306	305.51	up
ESRP2	4.78595	2.40972256457339e-165	164.618	up
KCNK15	4.77113	2.36596380606367e-167	166.626	up
TNS4	4.74339	3.09249783776857e-306	305.51	up
PRSS22	4.71912	4.2066228137138e-222	221.376	up
AC009123.1	4.70904	2.75462720574242e-127	126.56	up
C19orf33	4.70155	3.09249783776857e-306	305.51	up
SOWAHB	4.69066	1.16681225080395e-117	116.933	up
ZMYND15	4.68692	1.17390897309252e-177	176.93	up
KRT23	4.67432	3.09249783776857e-306	305.51	up
OVOL2	4.67075	3.09249783776857e-306	305.51	up
MIR200CHG	4.6636	3.09249783776857e-306	305.51	up
AZGP1	4.65766	3.09249783776857e-306	305.51	up
F2R	4.65288	2.02469814812943e-238	237.694	up
SOX7	4.63997	3.09249783776857e-306	305.51	up
S100P	4.62534	3.09249783776857e-306	305.51	up
SYK	4.62451	3.0590525685446e-181	180.514	up
AP003498.2	4.62312	6.045372847893e-111	110.219	up
MSLN	4.61153	3.09249783776857e-306	305.51	up
PLEK2	4.5887	3.40927674174539e-258	257.467	up
BLNK	4.57803	3.78882272869819e-174	173.421	up
FGFBP1	4.57528	7.10360420312606e-114	113.149	up
RNF223	4.56378	5.18639238768221e-196	195.285	up
AL161431.1	4.56365	2.07254526896735e-55	54.6835	up
U62317.1	4.55693	3.51323355831913e-252	251.454	up
HCAR2	4.5518	3.09249783776857e-306	305.51	up
TMEM125	4.54575	1.63383288775602e-221	220.787	up
CXCL16	4.54336	3.09249783776857e-306	305.51	up
KRTCAP3	4.51956	3.09249783776857e-306	305.51	up
CLCA4	4.51784	2.10474140183438e-93	92.6768	up
LPAR3	4.51353	3.2532774249044e-243	242.488	up
NECTIN4	4.49469	3.09249783776857e-306	305.51	up
TJP3	4.49372	2.02621888801806e-100	99.6933	up
CCL28	4.49323	1.8665061773905e-121	120.729	up
PLPPR3	4.48569	8.30379116576368e-100	99.0807	up
HOPX	4.48557	5.40874913862139e-45	44.2669	up
GRHL3	4.47489	1.15021688797271e-134	133.939	up
C5orf38	4.47367	3.09249783776857e-306	305.51	up
AC005083.1	4.45065	1.86866575754598e-173	172.728	up
CASZ1	4.43005	3.09249783776857e-306	305.51	up
GSDMC	4.42633	2.50091208015942e-274	273.602	up
FA2H	4.41856	2.32715850324569e-108	107.633	up
PAQR5	4.41615	6.78720009553823e-128	127.168	up
S100A2	4.39293	3.09249783776857e-306	305.51	up
ADGRG1	4.36679	3.09249783776857e-306	305.51	up
BARX2	4.36518	6.94833480774826e-184	183.158	up
SMPDL3B	4.34775	3.37898451224685e-149	148.471	up
SH2D3A	4.34538	6.36797573364462e-264	263.196	up
CAPNS2	4.34281	2.3203037239419e-104	103.634	up
IL20RA	4.34136	3.09249783776857e-306	305.51	up
SCGB2A2	4.33784	1.01176110015115e-20	19.9949	up
TNFRSF10A	4.32724	4.33673298884535e-156	155.363	up
KRT14	4.32047	3.09249783776857e-306	305.51	up
GGT6	4.31785	1.10972284044221e-74	73.9548	up
MARVELD3	4.31168	3.09249783776857e-306	305.51	up
EGFL6	4.30738	3.09249783776857e-306	305.51	up
ITGA2	4.30654	3.09249783776857e-306	305.51	up
AP5B1	4.30062	1.12351218611118e-93	92.9494	up
CLDN8	4.28788	1.57458221824707e-55	54.8028	up
KLRG2	4.25432	2.11607508535926e-99	98.6745	up
TMEM213	4.24772	3.09249783776857e-306	305.51	up
GRB7	4.24686	3.09249783776857e-306	305.51	up
LINC02635	4.22864	2.52893679167244e-87	86.5971	up
RBBP8NL	4.22856	9.40698726158333e-133	132.027	up
AC127526.5	4.22347	5.84186268542009e-162	161.233	up
CRABP1	4.21525	3.09249783776857e-306	305.51	up
LLGL2	4.21513	3.09249783776857e-306	305.51	up
GJB5	4.20619	1.07850383930497e-58	57.9672	up
TP53AIP1	4.19677	4.14642374485524e-107	106.382	up
EPHA1	4.18886	1.06384490991447e-107	106.973	up
RAB27B	4.18761	3.09249783776857e-306	305.51	up
S1PR5	4.17785	2.89275776451845e-88	87.5387	up
SIGIRR	4.17783	3.16052905239435e-120	119.5	up
PLAUR	4.17328	3.09249783776857e-306	305.51	up
LINC02188	4.16903	8.03961820995297e-84	83.0948	up
TMPRSS13	4.15201	2.89330679896757e-197	196.539	up
EREG	4.14846	1.79542318769035e-147	146.746	up
KRT17	4.14735	3.09249783776857e-306	305.51	up
KRT6C	4.13915	2.79130040539278e-100	99.5542	up
ARHGAP30	4.13275	5.28640195057666e-278	277.277	up
ABO	4.13188	4.26296155463446e-62	61.3703	up
LRRC26	4.13153	3.78140551009959e-95	94.4223	up
ASCL2	4.10719	3.09249783776857e-306	305.51	up
BSPRY	4.10141	5.06757472386238e-142	141.295	up
SINHCAF	4.08161	3.09249783776857e-306	305.51	up
AC100861.1	4.0763	7.59068309988109e-98	97.1197	up
FOXA1	4.07213	9.43948649007116e-225	224.025	up
CCL20	4.07061	4.36366931842159e-15	14.3601	up
AC010329.1	4.06956	1.54642228776892e-157	156.811	up
CALML5	4.05667	3.09249783776857e-306	305.51	up
MPZL2	4.04513	3.09249783776857e-306	305.51	up
SPINT2	4.03649	3.09249783776857e-306	305.51	up
AC108860.2	4.00874	3.14261048937696e-187	186.503	up
TAGAP	4.00703	5.74457844446124e-77	76.2407	up
TRPV6	3.99918	2.55486331771864e-171	170.593	up
RNASE7	3.99888	5.94958647709818e-106	105.226	up
AC020907.1	3.99519	2.28782622655048e-86	85.6406	up
STEAP4	3.99469	3.09249783776857e-306	305.51	up
LY6D	3.98861	6.02284822343474e-46	45.2202	up
BAALC	3.98417	1.15028734990955e-236	235.939	up
MLPH	3.98396	3.09249783776857e-306	305.51	up
GABRP	3.97912	7.28651405106642e-38	37.1375	up
TMPRSS4	3.97506	9.96959459671345e-50	49.0013	up
SMIM22	3.96839	2.6385477976505e-81	80.5786	up
GJB3	3.96195	1.86785003727129e-49	48.7287	up
IL10RA	3.94918	2.68038487248227e-68	67.5718	up
VGLL1	3.9482	3.23791065355813e-58	57.4897	up
MIR205HG	3.93871	3.09249783776857e-306	305.51	up
FUT2	3.93851	8.95350570182007e-163	162.048	up
RGS7BP	3.93709	1.93956874799856e-100	99.7123	up
PRR36	3.91664	3.09249783776857e-306	305.51	up
ELF5	3.91591	1.3600619080744e-189	188.866	up
USP43	3.91395	6.94562308932564e-139	138.158	up
ARHGAP8	3.89267	2.07786648362562e-293	292.682	up
PRSS16	3.88689	3.09249783776857e-306	305.51	up
ZNF165	3.88282	3.09249783776857e-306	305.51	up
ART3	3.87815	3.09249783776857e-306	305.51	up
APOBEC3A	3.86594	2.19482828729396e-35	34.6586	up
ARHGEF16	3.86185	7.08292450822663e-53	52.1498	up
CRYBG2	3.86185	9.03815188237855e-55	54.0439	up
PERP	3.85638	3.09249783776857e-306	305.51	up
CD24	3.85638	3.09249783776857e-306	305.51	up
KRT6B	3.84665	3.09249783776857e-306	305.51	up
CLEC7A	3.83943	3.09249783776857e-306	305.51	up
AC082651.3	3.83817	1.6238943468858e-58	57.7894	up
TINAGL1	3.83296	1.0048560623768e-280	279.998	up
MAPK13	3.83191	3.09249783776857e-306	305.51	up
CDH13	3.81579	3.28913784187378e-116	115.483	up
PROM2	3.80058	3.09249783776857e-306	305.51	up
ELF3	3.79729	3.09249783776857e-306	305.51	up
TPD52	3.78793	3.09249783776857e-306	305.51	up
TINCR	3.77876	3.37178225563561e-213	212.472	up
AL391361.2	3.77627	3.5223219854259e-72	71.4532	up
MUC16	3.77468	3.09249783776857e-306	305.51	up
PLEKHG6	3.77425	8.30043030045275e-186	185.081	up
KLK9	3.76931	1.13717365718884e-45	44.9442	up
AL512274.1	3.76609	2.8283621304616e-105	104.548	up
RHBDL1	3.75256	3.09249783776857e-306	305.51	up
PNMA5	3.74591	8.44704804132083e-43	42.0733	up
NSG1	3.74542	3.09249783776857e-306	305.51	up
CXCL17	3.73899	4.67311941027382e-44	43.3304	up
KRT16	3.73595	3.09249783776857e-306	305.51	up
TMEM30B	3.73475	1.04927925914465e-139	138.979	up
IFNL1	3.73224	3.10672026577813e-10	9.5077	up
KCNH2	3.72758	5.77856770320329e-108	107.238	up
AL162411.1	3.72288	1.52449243643011e-41	40.8169	up
LRRC8E	3.70997	3.09249783776857e-306	305.51	up
ADGRG6	3.70854	2.68018520146693e-165	164.572	up
SCGB2A1	3.70449	1.00910398054617e-43	42.9961	up
THBD	3.70449	1.99774920532469e-43	42.6995	up
AL161908.1	3.70174	1.16316844730015e-68	67.9344	up
IRF6	3.70116	3.09249783776857e-306	305.51	up
DAPP1	3.69009	4.67957165333537e-44	43.3298	up
CST6	3.68261	9.07121446124384e-18	17.0423	up
FOXN1	3.67807	5.16932847601676e-37	36.2866	up
TRIM29	3.66437	3.09249783776857e-306	305.51	up
CDCP1	3.6613	3.09249783776857e-306	305.51	up
HSPB8	3.65844	2.0127406265211e-65	64.6962	up
GJB2	3.6574	3.05003677137752e-246	245.516	up
ERBB3	3.65632	3.09249783776857e-306	305.51	up
C6orf132	3.64734	3.09249783776857e-306	305.51	up
AC079804.3	3.64597	3.49851075017773e-142	141.456	up
EPPK1	3.64471	1.9962645580048e-133	132.7	up
CDS1	3.64403	5.25190174742475e-281	280.28	up
FZD10	3.64108	1.29744187720813e-59	58.8869	up
AC025263.1	3.63538	3.09249783776857e-306	305.51	up
PKP2	3.63468	1.48168566624897e-182	181.829	up
RAET1L	3.63414	1.39337363043672e-213	212.856	up
LINC00885	3.62565	6.65883414926806e-247	246.177	up
CXCL10	3.62298	5.23498869516928e-62	61.2811	up
POU2F3	3.61515	2.10090502961627e-108	107.678	up
PRKAG2	3.59895	3.09249783776857e-306	305.51	up
ANK3-DT	3.59892	1.38721124321909e-80	79.8579	up
KLC3	3.59505	3.06469913802776e-191	190.514	up
KRT75	3.58217	7.16393498828281e-161	160.145	up
BICDL2	3.57706	3.09249783776857e-306	305.51	up
LINC01871	3.5613	1.96443458143606e-92	91.7068	up
LYPD6B	3.56073	1.17630383301136e-67	66.9295	up
AL512363.1	3.55962	6.59491969189988e-52	51.1808	up
OBP2B	3.54661	2.59122003389522e-229	228.586	up
SBSN	3.5326	1.21279199831576e-24	23.9162	up
LIPG	3.53155	8.1937876868841e-82	81.0865	up
C16orf74	3.52798	3.09249783776857e-306	305.51	up
STXBP2	3.5276	3.09249783776857e-306	305.51	up
F11R	3.52495	3.09249783776857e-306	305.51	up
NTF4	3.51969	5.66573375531759e-36	35.2467	up
CDA	3.51096	1.65366864925055e-17	16.7816	up
NKX1-2	3.50707	2.23567822591192e-65	64.6506	up
YBX2	3.50445	2.94344145612315e-286	285.531	up
FBN3	3.49774	5.0493440980663e-226	225.297	up
TMCC3	3.49372	1.14467705030697e-39	38.9413	up
PLEKHG1	3.48584	4.24058183402586e-225	224.373	up
ANK3	3.48345	3.09249783776857e-306	305.51	up
JAG2	3.48259	1.882443532909e-192	191.725	up
PHLDA2	3.48061	3.09249783776857e-306	305.51	up
RNF39	3.47556	8.59030878148908e-196	195.066	up
MSMB	3.46861	6.78790854136933e-52	51.1683	up
ARAP2	3.46806	6.79538172968709e-223	222.168	up
TSHZ2	3.46768	3.09249783776857e-306	305.51	up
PTHLH	3.46183	8.78673479933019e-167	166.056	up
BIK	3.46163	1.01465636361684e-56	55.9937	up
AC133644.2	3.46094	3.60789766064059e-42	41.4427	up
TMEM191B	3.4566	6.54598364738308e-41	40.184	up
CNGA1	3.45199	5.1214212490166e-78	77.2906	up
TTC22	3.44702	1.36562670784618e-123	122.865	up
DSP	3.43861	3.09249783776857e-306	305.51	up
IL1RN	3.42721	1.34737467731583e-112	111.871	up
HMGA1	3.41041	3.09249783776857e-306	305.51	up
KCNJ15	3.40866	4.75568498471745e-74	73.3228	up
SLC6A12	3.40484	2.47581744503616e-74	73.6063	up
AC010503.4	3.39936	7.4114333121201e-37	36.1301	up
RBM47	3.39552	3.09249783776857e-306	305.51	up
AL033384.1	3.39355	2.08693680389452e-72	71.6805	up
VIPR1	3.3913	1.68502835373598e-109	108.773	up
SERINC2	3.38671	3.09249783776857e-306	305.51	up
PDGFA	3.3817	1.67942365683198e-109	108.775	up
CD164L2	3.3791	5.13707034730938e-95	94.2893	up
FAM83H	3.37887	8.64255291459029e-108	107.063	up
ANXA3	3.37401	3.09249783776857e-306	305.51	up
GAMT	3.36533	3.05393604533776e-77	76.5151	up
PAK5	3.35684	7.91094120685189e-37	36.1018	up
PGGHG	3.35546	8.38356503026153e-67	66.0766	up
TM4SF1	3.35425	3.09249783776857e-306	305.51	up
ABCA12	3.34547	7.40988630886054e-48	47.1302	up
ILDR1	3.34547	7.49317478858162e-49	48.1253	up
DMKN	3.34003	3.09249783776857e-306	305.51	up
AC009495.3	3.33748	5.84980059702409e-40	39.2329	up
C1orf116	3.33524	2.47822326468911e-274	273.606	up
SYNGR2	3.33256	3.09249783776857e-306	305.51	up
N4BP3	3.33182	2.96405182404906e-163	162.528	up
TSPAN13	3.32947	3.09249783776857e-306	305.51	up
SLC5A1	3.32705	6.1297341781279e-31	30.2126	up
LY6G6D	3.32422	7.31530464584602e-57	56.1358	up
PLAU	3.3219	3.09249783776857e-306	305.51	up
AC124248.1	3.32177	1.53947362086076e-41	40.8126	up
VAMP8	3.32003	3.09249783776857e-306	305.51	up
LMTK3	3.3179	1.584525343944e-70	69.8001	up
EDN2	3.31539	3.09249783776857e-306	305.51	up
GPRC5A	3.30106	3.09249783776857e-306	305.51	up
CALML3	3.29271	3.09249783776857e-306	305.51	up
PGLYRP4	3.29154	9.49897809707642e-33	32.0223	up
ACP5	3.28903	1.82715707539624e-81	80.7382	up
AGPAT2	3.28842	3.00880702084784e-180	179.522	up
CKMT1B	3.28354	1.32000432882298e-170	169.879	up
TPPP	3.28317	1.5577160573827e-108	107.808	up
EPN3	3.28308	6.3174168301179e-189	188.199	up
PRKCZ	3.28052	4.22602065779012e-133	132.374	up
SGMS2	3.27935	3.83382719911692e-278	277.416	up
FBXO27	3.27416	2.4224698627967e-262	261.616	up
AC012485.2	3.27232	1.45233353046612e-66	65.8379	up
VTCN1	3.27024	3.09249783776857e-306	305.51	up
SLC12A8	3.24562	9.94792087733512e-92	91.0023	up
CDC42BPG	3.24268	3.09249783776857e-306	305.51	up
SHISA9	3.23856	4.7014397996334e-29	28.3278	up
RTN4RL1	3.23769	1.23473265637694e-40	39.9084	up
CNFN	3.23436	3.09249783776857e-306	305.51	up
NCCRP1	3.22696	2.96523934770812e-51	50.5279	up
PKP1	3.22643	3.09249783776857e-306	305.51	up
EPS8L1	3.21862	1.50733690944999e-187	186.822	up
MPZL3	3.21859	1.33007235837733e-204	203.876	up
TMEM61	3.21501	3.69300394818383e-278	277.433	up
ARHGEF38	3.21262	7.08154709744541e-42	41.1499	up
EVA1C	3.20688	3.09249783776857e-306	305.51	up
FBLIM1	3.20506	3.09249783776857e-306	305.51	up
KIAA1324	3.20067	2.84183599508755e-120	119.546	up
ASB2	3.20055	8.33728396244611e-229	228.079	up
ALDH2	3.19328	3.09249783776857e-306	305.51	up
NPM2	3.19066	2.2508703420124e-65	64.6476	up
FAM83F	3.18792	3.67312417185484e-37	36.435	up
IRX2	3.18779	3.09249783776857e-306	305.51	up
CERS4	3.18765	2.42703820015103e-79	78.6149	up
HES2	3.18667	1.11275300357398e-70	69.9536	up
TNK1	3.18439	6.58778900962424e-164	163.181	up
PCP2	3.18152	9.36952782099752e-48	47.0283	up
TP73	3.1778	4.94811768173406e-81	80.3056	up
MUC5B	3.17611	3.71463581526928e-78	77.4301	up
LAMC2	3.17093	6.3829976915293e-197	196.195	up
CAMK1D	3.15843	3.09249783776857e-306	305.51	up
CRACR2B	3.14969	3.09249783776857e-306	305.51	up
GOLT1A	3.13052	1.89754007072147e-57	56.7218	up
KRT9	3.12958	3.23386239866237e-35	34.4903	up
AC007009.1	3.12652	6.26205551961621e-31	30.2033	up
GPR143	3.12203	1.72118306808326e-166	165.764	up
CA12	3.11867	8.99575886222243e-96	95.046	up
VAMP5	3.10668	7.76999844207585e-86	85.1096	up
CXCL11	3.1057	1.63910776567323e-37	36.7854	up
FOXQ1	3.1057	2.57194166288376e-32	31.5897	up
SHANK2	3.10056	8.8900259534868e-176	175.051	up
GPC5	3.09959	1.71107501158443e-141	140.767	up
LMX1B	3.09799	4.32492490551638e-76	75.364	up
HSD17B2	3.09756	1.44346602172846e-107	106.841	up
ANO9	3.09551	2.79845155577797e-62	61.5531	up
PURPL	3.09037	1.88073494111822e-37	36.7257	up
ADAD2	3.0894	4.52457580597201e-38	37.3444	up
ITPKC	3.08715	3.09249783776857e-306	305.51	up
C5orf46	3.08471	2.77037240213685e-304	303.557	up
HLA-DQB1	3.08282	2.58771643112568e-66	65.5871	up
FUT1	3.08003	5.40779160575787e-29	28.267	up
BX640514.2	3.07238	7.59661425241414e-224	223.119	up
MGARP	3.06771	1.26971534010008e-285	284.896	up
ESM1	3.06239	2.54815081113929e-11	10.5938	up
GJC3	3.06074	3.09249783776857e-306	305.51	up
IQANK1	3.05876	1.91396122685733e-32	31.7181	up
WNT4	3.05269	8.23330564783362e-36	35.0844	up
AP000851.1	3.04896	6.08509663235362e-41	40.2157	up
AC005162.3	3.04644	6.03039539980574e-51	50.2197	up
RHCG	3.04036	7.29709263324434e-14	13.1369	up
CHP2	3.03562	5.03767471813327e-20	19.2978	up
IFNLR1	3.02836	9.3837837912937e-88	87.0276	up
HMCN2	3.02751	1.21315602399365e-36	35.9161	up
PRSS12	3.02348	7.61484319092935e-230	229.118	up
TRBC2	3.02085	1.96497509557969e-12	11.7066	up
LSR	3.02029	3.09249783776857e-306	305.51	up
AATK	3.0193	3.27587018684369e-152	151.485	up
PLEKHN1	3.01799	3.59978541100005e-32	31.4437	up
CKMT1A	3.0142	1.42531629488251e-186	185.846	up
CNKSR1	3.00907	3.59328298440206e-225	224.445	up
SYNE4	3.00825	2.3373189537606e-170	169.631	up
TNNT2	3.00457	2.57189380991496e-36	35.5897	up
TESMIN	3.00163	9.62223087797732e-200	199.017	up
C10orf90	3.00117	3.69482154788758e-52	51.4324	up
SDCBP2	2.9976	4.57903642203835e-176	175.339	up
SH3YL1	2.99589	3.09249783776857e-306	305.51	up
AC044810.2	2.99514	2.60632313597165e-45	44.584	up
ERVE-1	2.99099	1.00238949959681e-60	59.999	up
WFDC2	2.99066	3.09249783776857e-306	305.51	up
AC084864.2	2.99022	5.00148547886302e-36	35.3009	up
PPP1R14C	2.98685	1.29828491179309e-83	82.8866	up
DSC1	2.986	1.05854213209957e-28	27.9753	up
HAS3	2.98364	1.54756556115023e-93	92.8104	up
PROSER2	2.98224	1.26698812592085e-122	121.897	up
FOLR2	2.98185	2.10274857361198e-34	33.6772	up
RBP7	2.97254	2.40281287380416e-31	30.6193	up
PAK6	2.97091	2.69071952177126e-166	165.57	up
RHBDF2	2.97042	2.21012185318595e-114	113.656	up
AL139393.2	2.96834	1.01068652034704e-101	100.995	up
JADE2	2.96661	2.34382144161779e-67	66.6301	up
KRTAP5-AS1	2.96016	2.65415518597832e-31	30.5761	up
ALOX15B	2.95024	3.29702797453822e-27	26.4819	up
THEG	2.94596	2.14580507634232e-23	22.6684	up
NAALADL2	2.94329	3.09249783776857e-306	305.51	up
RNF183	2.94144	3.14616726921126e-55	54.5022	up
DIRAS2	2.93925	3.57020566858537e-50	49.4473	up
STOX2	2.93828	4.59048951184075e-154	153.338	up
TRIL	2.9367	2.69715684455309e-145	144.569	up
ROPN1B	2.93339	2.18108377084219e-138	137.661	up
IGF2	2.92283	3.09249783776857e-306	305.51	up
AC020978.5	2.91713	4.73891550489194e-75	74.3243	up
SLC1A1	2.91512	1.69036189040355e-67	66.772	up
RIPK4	2.91393	3.09249783776857e-306	305.51	up
P2RY2	2.91325	7.83977569528099e-37	36.1057	up
SLC2A1	2.91173	3.09249783776857e-306	305.51	up
LINC02562	2.90938	1.73830226291671e-22	21.7599	up
SLC15A1	2.90776	6.7541795174491e-22	21.1704	up
BAIAP2	2.90626	4.72678842364514e-175	174.325	up
ATP2C2	2.90594	4.8081386043325e-139	138.318	up
LINC00514	2.90075	3.17328665632009e-34	33.4985	up
AC092153.1	2.90069	5.91914570792286e-34	33.2277	up
LRATD1	2.89784	3.09249783776857e-306	305.51	up
SYT7	2.89737	1.7844855498755e-114	113.748	up
ELF3-AS1	2.89659	2.43383943929032e-238	237.614	up
BICDL1	2.89404	9.14303744391764e-185	184.039	up
SUSD4	2.8934	6.04554333072977e-215	214.219	up
RTN4R	2.89172	1.73971739551495e-48	47.7595	up
CLDN1	2.89107	3.09249783776857e-306	305.51	up
RHPN2	2.88866	1.92093643379527e-212	211.716	up
AC092306.1	2.88639	6.2756161722913e-33	32.2023	up
ACVR1C	2.88158	1.11098627073612e-118	117.954	up
BCL11B	2.87935	3.09249783776857e-306	305.51	up
AC009899.1	2.87724	3.87004933188845e-22	21.4123	up
GPER1	2.86996	7.91454523066718e-29	28.1016	up
KRT13	2.86884	2.48448796397676e-09	8.60476	up
PRKAG2-AS1	2.86296	4.02431005217636e-160	159.395	up
RAP2B	2.86038	3.09249783776857e-306	305.51	up
CCND1	2.85847	3.09249783776857e-306	305.51	up
TM4SF1-AS1	2.84936	3.09249783776857e-306	305.51	up
FBP1	2.84162	6.98371415604572e-21	20.1559	up
RASSF6	2.83811	1.81638921600317e-80	79.7408	up
IGFL2-AS1	2.83642	1.52255078152847e-20	19.8174	up
AC126773.4	2.83623	1.44115411816887e-47	46.8413	up
ROPN1	2.83406	7.41540357171283e-79	78.1299	up
KRT18	2.83365	3.09249783776857e-306	305.51	up
CABP7	2.8336	1.39893258481584e-33	32.8542	up
AC024940.1	2.83123	1.1245279081813e-82	81.949	up
NIPAL1	2.83023	5.65264022689946e-104	103.248	up
GCNT2	2.82992	3.09249783776857e-306	305.51	up
PKP4-AS1	2.82751	2.00538983899229e-106	105.698	up
C5orf66-AS1	2.82276	6.36745239332403e-235	234.196	up
PTAFR	2.8203	7.57298586848312e-30	29.1207	up
SEL1L3	2.81037	1.15962135724385e-85	84.9357	up
TSPAN15	2.80933	1.82109749437903e-264	263.74	up
AL137100.3	2.80509	6.98465830661399e-21	20.1559	up
GNA15	2.80173	4.01314472335016e-22	21.3965	up
MAP3K21	2.7997	5.08825024439258e-277	276.293	up
HAGLROS	2.7984	1.63749303536958e-24	23.7858	up
TPD52L1	2.79438	3.09249783776857e-306	305.51	up
LIPH	2.78125	2.73775433649712e-61	60.5626	up
FGD2	2.77674	4.99790966015415e-34	33.3012	up
NGB	2.77046	1.26115190663773e-54	53.8992	up
BMP6	2.76855	1.70283763463774e-43	42.7688	up
CDH26	2.76855	1.22588584369168e-50	49.9115	up
GDF15	2.76555	1.84909595707581e-21	20.733	up
CYTIP	2.75946	1.137567855149e-32	31.944	up
AL035106.1	2.75498	1.77172197862296e-29	28.7516	up
SLC4A11	2.74965	1.28608454000556e-65	64.8907	up
ROCR	2.74934	1.34512639979529e-189	188.871	up
TMEM191C	2.74591	1.00443151122843e-24	23.9981	up
HSD11B2	2.74528	4.85892283560635e-52	51.3135	up
DUOXA1	2.73091	5.2016900610542e-67	66.2839	up
SLURP2	2.72719	4.16787672848233e-23	22.3801	up
LINC01518	2.72312	5.64931526721709e-27	26.248	up
RNF186	2.72247	2.98606338019035e-16	15.5249	up
IGSF9	2.72101	3.09249783776857e-306	305.51	up
CAPN13	2.72028	2.1982177723181e-79	78.6579	up
BAIAP2L1	2.71997	3.09249783776857e-306	305.51	up
AL589182.1	2.71843	1.24737049799809e-19	18.904	up
AL133334.1	2.71722	6.06513808645555e-48	47.2172	up
SFN	2.7076	3.09249783776857e-306	305.51	up
AKR1B15	2.70487	1.19963042552462e-99	98.921	up
CLIC3	2.69892	8.23054853478156e-12	11.0846	up
PLET1	2.69892	3.58533724272274e-16	15.4455	up
TMEM211	2.69892	2.70726526567425e-19	18.5675	up
RYR1	2.69204	3.09249783776857e-306	305.51	up
SLC16A11	2.69113	1.49385805983202e-35	34.8257	up
TUBAL3	2.68962	1.25585067079084e-19	18.9011	up
EVPL	2.68858	2.41566415937849e-49	48.617	up
FAM83G	2.68441	4.64279991196164e-42	41.3332	up
ENTPD2	2.68007	1.29552765574537e-53	52.8876	up
CARD14	2.67847	6.62796904676331e-84	83.1786	up
CYP4B1	2.67807	5.4269489729785e-15	14.2654	up
AC008966.3	2.67807	1.65366864925055e-17	16.7816	up
GGACT	2.67807	3.88105080437188e-18	17.4111	up
PLCH2	2.67534	1.03208429026656e-32	31.9863	up
LINC00892	2.67065	3.38076870142213e-17	16.471	up
PROC	2.66778	1.17851779855158e-52	51.9287	up
SH3RF2	2.66492	1.38836116917314e-84	83.8575	up
UNC5B-AS1	2.66234	3.63411668973211e-153	152.44	up
TET3	2.66157	5.11633495341775e-225	224.291	up
DSC2	2.66085	3.09249783776857e-306	305.51	up
TP53I11	2.65413	2.01432792561829e-283	282.696	up
SH3PXD2A-AS1	2.65319	9.76864841993104e-26	25.0102	up
LINC02159	2.65102	3.59742189724953e-39	38.444	up
BMP7	2.63566	1.54505602862962e-42	41.8111	up
NCOA7	2.63395	3.09249783776857e-306	305.51	up
SLC25A33	2.62981	4.12174926231235e-297	296.385	up
TUSC8	2.62634	5.32806135417625e-65	64.2734	up
BBOX1	2.6229	5.41750357633211e-255	254.266	up
CHMP4C	2.61822	7.53172873566302e-298	297.123	up
KLK13	2.6162	2.76937572107228e-23	22.5576	up
SHROOM2	2.61602	3.5912007786763e-146	145.445	up
HID1	2.61341	1.35640862457359e-26	25.8676	up
BCL2L10	2.61197	3.25494678053376e-80	79.4875	up
SLCO4A1	2.61132	1.30837260440884e-63	62.8833	up
SLC38A5	2.6048	1.88336384186981e-41	40.7251	up
AC016866.1	2.60469	8.63182745193841e-22	21.0639	up
AC005062.1	2.60066	7.28894457425623e-29	28.1373	up
SLC28A1	2.60066	1.19651645115237e-27	26.9221	up
PLEKHA6	2.60027	2.27714476766604e-93	92.6426	up
FZD10-AS1	2.59821	1.0762110360159e-35	34.9681	up
MCF2L	2.59271	3.09249783776857e-306	305.51	up
ATP6V0D2	2.58644	8.55572062687404e-17	16.0677	up
KLK12	2.58496	1.79616914282275e-12	11.7457	up
WFDC5	2.58496	7.03563698572818e-17	16.1527	up
CCDC88C	2.57777	4.41613908464599e-213	212.355	up
AL583810.1	2.57598	2.96962699597811e-91	90.5273	up
RNASE1	2.57391	2.19366961975142e-258	257.659	up
TRIM54	2.57258	5.02418451294206e-21	20.2989	up
MYO1H	2.56824	2.85190736200698e-50	49.5449	up
TNFRSF11A	2.56618	1.9211539964979e-53	52.7164	up
AC026785.3	2.56408	4.08025348030057e-17	16.3893	up
IGSF23	2.56408	1.01070274477544e-12	11.9954	up
AC106739.1	2.56348	1.01404241778777e-31	30.9939	up
CFAP57	2.56338	5.0921470585953e-40	39.2931	up
ABLIM1	2.55905	3.26088288951614e-48	47.4867	up
CIDEA	2.55864	2.01996436595773e-28	27.6947	up
IRX6	2.55698	3.45059701996594e-89	88.4621	up
LAMB3	2.55528	3.09249783776857e-306	305.51	up
HSPB1	2.55479	3.09249783776857e-306	305.51	up
MYCL	2.54897	3.2710379231072e-80	79.4853	up
MYEOV	2.54691	2.66964145896705e-14	13.5735	up
SLC16A14	2.54586	4.64586749513452e-50	49.3329	up
DOK7	2.54555	1.67727493419472e-33	32.7754	up
STX19	2.54228	1.0068303335508e-73	72.997	up
PITPNM3	2.54196	6.87993766855529e-201	200.162	up
RNF43	2.5402	8.64361545819868e-295	294.063	up
AP000424.1	2.53884	4.88333191295537e-31	30.3113	up
PLPP2	2.53816	3.09249783776857e-306	305.51	up
AP002761.4	2.53605	1.27306417562741e-15	14.8951	up
S100A16	2.53575	3.09249783776857e-306	305.51	up
SCNN1A	2.53559	4.18134870964561e-51	50.3787	up
KRTAP2-3	2.53348	6.51042179949328e-13	12.1864	up
AL118522.1	2.53254	1.24224392721612e-19	18.9058	up
HLA-DRA	2.52618	1.95840878785112e-107	106.708	up
TMEM54	2.52487	1.44343406403811e-106	105.841	up
TMC6	2.52219	1.46159948933781e-133	132.835	up
SPATA31A1	2.52101	1.05796158453184e-22	21.9755	up
AC008555.4	2.52034	1.2636092967293e-20	19.8984	up
LINC00239	2.51969	1.72876758264331e-16	15.7623	up
DIPK1B	2.51653	2.09065207964246e-66	65.6797	up
LCN2	2.51443	4.32554751799742e-39	38.364	up
DENND2C	2.50826	9.83059928310701e-300	299.007	up
AP000438.1	2.50707	2.93740731149954e-27	26.532	up
MCF2L-AS1	2.5069	3.64424826431725e-193	192.438	up
ITLN2	2.50687	8.21680245430774e-97	96.0853	up
LARGE2	2.50629	5.87976091276413e-49	48.2306	up
AC136475.3	2.50627	6.36803253576704e-15	14.196	up
NUDT14	2.50481	3.09249783776857e-306	305.51	up
AL355538.1	2.50444	5.09729283862831e-24	23.2927	up
AC010789.1	2.50294	1.78487661671878e-152	151.748	up
CGN	2.50222	1.4553452286445e-99	98.837	up
RAB3IP	2.49777	3.09249783776857e-306	305.51	up
CASP1	2.49572	1.23093097674214e-54	53.9098	up
SNCG	2.4956	4.59182108617384e-251	250.338	up
LINC01152	2.49507	5.1936902055412e-19	18.2845	up
LINC01895	2.49507	2.17087894397967e-18	17.6634	up
FAM110C	2.48803	2.64617535358529e-151	150.577	up
OLIG1	2.48557	6.31769581874087e-17	16.1994	up
SLC26A7	2.48142	4.13578708364327e-52	51.3834	up
SLC6A14	2.48065	3.09249783776857e-306	305.51	up
TENT5B	2.47775	1.40428357680535e-226	225.853	up
NFE2L3	2.47665	1.0075658168287e-56	55.9967	up
AGPAT3	2.47665	3.20166930234804e-53	52.4946	up
AL121944.1	2.47259	3.09249783776857e-306	305.51	up
DPYS	2.47235	5.19742642269872e-92	91.2842	up
KYNU	2.47129	1.08043164033474e-165	164.966	up
TAGLN3	2.47096	6.61157440379949e-33	32.1797	up
ENTPD3	2.47035	4.66574148243834e-22	21.3311	up
LINC00964	2.46758	3.24535449513228e-32	31.4887	up
TVP23A	2.4669	7.28672559441519e-37	36.1375	up
ACTR3C	2.46074	4.56229359268722e-107	106.341	up
AL499602.1	2.45815	1.42012237545694e-59	58.8477	up
IRX4	2.45687	1.28466349380977e-247	246.891	up
SYTL1	2.45687	3.09249783776857e-306	305.51	up
F12	2.45452	7.37657358072859e-119	118.132	up
LINC01740	2.45381	2.04461813719068e-23	22.6894	up
CREG2	2.44995	4.8377180744515e-12	11.3154	up
TERT	2.44995	3.71429387361286e-18	17.4301	up
AC010336.3	2.44553	9.0514843510394e-27	26.0433	up
TMEM63C	2.44343	4.37946511982315e-35	34.3586	up
TRPM4	2.4414	1.69589153910435e-46	45.7706	up
PHLDA3	2.43465	3.09249783776857e-306	305.51	up
PPP1R1B	2.43253	6.11511122065353e-128	127.214	up
KRT7	2.43189	3.09249783776857e-306	305.51	up
ADGRF1	2.42782	3.72482931024653e-24	23.4289	up
AP1S3	2.42715	4.35509023696794e-100	99.361	up
AP000432.1	2.42479	2.69145173212764e-23	22.57	up
SCEL	2.41707	7.9874350286029e-13	12.0976	up
JUP	2.41229	3.09249783776857e-306	305.51	up
NBEAL2	2.40792	6.57320298836037e-239	238.182	up
FABP6	2.40761	2.08899573562669e-20	19.6801	up
BBC3	2.40702	3.09249783776857e-306	305.51	up
GRB14	2.40631	6.6181426485853e-46	45.1793	up
RAB11FIP4	2.4052	1.1368657720377e-61	60.9443	up
S1PR1	2.40319	9.67722260195288e-22	21.0142	up
LINC02814	2.40135	8.16915413029279e-23	22.0878	up
LINC02595	2.39978	2.82612744222744e-101	100.549	up
TRPV4	2.39203	1.02495445377144e-118	117.989	up
DMBT1	2.39173	4.17024520951734e-46	45.3798	up
NXPH4	2.38605	4.84845850689506e-189	188.314	up
SCGB1D2	2.38537	9.5711778203662e-37	36.019	up
DHRS2	2.3829	1.50342830163256e-21	20.8229	up
CD70	2.37851	2.04385654544548e-07	6.68955	up
TMEM176B	2.37767	1.00998172702838e-12	11.9957	up
PRSS3	2.37767	1.38543080535179e-09	8.85842	up
TTLL10	2.37595	2.59468433217127e-16	15.5859	up
LINC01587	2.37595	1.06535108762384e-15	14.9725	up
AC015660.1	2.37595	2.59468433217127e-16	15.5859	up
WNT3A	2.37519	1.28243125762408e-19	18.892	up
SLCO4A1-AS1	2.37398	9.68024067246675e-19	18.0141	up
LINC02313	2.3735	1.17716691809177e-27	26.9292	up
TMEM238	2.37305	3.09249783776857e-306	305.51	up
EFNA3	2.36895	9.01030718739947e-246	245.045	up
NPW	2.35825	1.57994780098872e-56	55.8014	up
UBASH3B	2.35776	2.84264688212837e-35	34.5463	up
TNFRSF1B	2.35169	6.51646864046396e-76	75.186	up
PRAP1	2.34547	9.62594493020985e-19	18.0166	up
AC124319.1	2.34547	9.6938211009332e-22	21.0135	up
RAB11FIP1	2.34337	3.09249783776857e-306	305.51	up
PLB1	2.34129	6.80113952138347e-51	50.1674	up
HAP1	2.33839	1.0635087222629e-111	110.973	up
TGFA	2.33315	1.49874299546864e-77	76.8243	up
AL031123.1	2.33119	6.3706385992117e-15	14.1958	up
FABP5	2.32883	3.09249783776857e-306	305.51	up
FAM3B	2.32633	7.97124041485575e-32	31.0985	up
DEGS2	2.3262	1.26175488758778e-48	47.899	up
CLDN9	2.32422	1.74287072358243e-24	23.7587	up
NDUFA4L2	2.32293	3.09249783776857e-306	305.51	up
CDH22	2.31889	1.82604827042824e-17	16.7385	up
ARRDC2	2.31745	2.48288341550413e-81	80.605	up
AC007218.1	2.31573	3.78558619366057e-18	17.4219	up
OSGIN1	2.31419	2.87949713004142e-35	34.5407	up
CRIP3	2.31109	1.15613395126188e-20	19.937	up
AL035661.1	2.31001	5.05435208663704e-105	104.296	up
ACSS1	2.30602	1.32579272426733e-65	64.8775	up
AL024508.2	2.30539	3.09249783776857e-306	305.51	up
TC2N	2.30156	3.09249783776857e-306	305.51	up
IL17RE	2.3005	1.57115998323282e-213	212.804	up
LINC02247	2.29795	1.06535108762384e-15	14.9725	up
U95743.1	2.29795	1.06614078638228e-15	14.9722	up
AL513487.1	2.29795	2.59949889660254e-16	15.5851	up
BNIPL	2.29489	3.27968643144444e-91	90.4842	up
MYCN	2.2937	5.4520910427006e-65	64.2634	up
ZDHHC1	2.29317	6.99138814387102e-51	50.1554	up
KCNS3	2.29032	3.09579806775219e-19	18.5092	up
SLC5A5	2.29032	1.16705872670772e-17	16.9329	up
AL163952.1	2.28604	2.25246606509251e-25	24.6473	up
HSH2D	2.28202	1.29187808555539e-23	22.8888	up
SHTN1	2.28026	3.09249783776857e-306	305.51	up
LINC02532	2.27973	1.29405822404681e-19	18.888	up
PRR15L	2.27458	4.28100795340203e-12	11.3685	up
TMEM51	2.26767	3.40530900362203e-132	131.468	up
CWH43	2.26303	4.20928847763155e-13	12.3758	up
KRT1	2.26303	0.0296169	1.52846	up
CELF4	2.26298	3.09249783776857e-306	305.51	up
RAB17	2.26063	5.8278137545333e-108	107.234	up
DYDC2	2.25884	5.00865144265842e-48	47.3003	up
ALK	2.2573	1.06614078638228e-15	14.9722	up
C6orf141	2.2573	4.3720889471937e-15	14.3593	up
PCDH1	2.25681	1.08198837851933e-114	113.966	up
B4GALNT3	2.25641	8.939896133658e-46	45.0487	up
RASEF	2.24865	1.93855639227826e-193	192.713	up
AC099506.1	2.24714	1.93794242217844e-13	12.7127	up
AC009097.2	2.24599	8.12169831036793e-26	25.0904	up
RGS10	2.24105	3.09249783776857e-306	305.51	up
ODF4	2.23497	4.71226939230092e-13	12.3268	up
ELL3	2.22506	1.75367592119854e-56	55.7561	up
ACTA2	2.22369	4.48250832531149e-107	106.348	up
ARHGEF35	2.21812	3.09249783776857e-306	305.51	up
AC092809.4	2.21728	3.1941790206163e-31	30.4956	up
SUGCT	2.21592	8.18474614037025e-179	178.087	up
KRT8	2.2112	3.09249783776857e-306	305.51	up
AL354836.1	2.20528	4.66890640862795e-39	38.3308	up
DSC3	2.20283	3.09249783776857e-306	305.51	up
AL121933.2	2.20221	9.55924060813196e-151	150.02	up
GABRB2	2.20163	3.26547014877238e-11	10.4861	up
AL138760.1	2.20163	1.79616914282275e-12	11.7457	up
AC011374.1	2.20116	1.37009411546103e-16	15.8632	up
RAB38	2.19536	3.6682483621365e-138	137.436	up
AMPD3	2.19019	3.81245070018952e-18	17.4188	up
MAT1A	2.18434	1.97276103783152e-12	11.7049	up
TACC2	2.18344	3.09249783776857e-306	305.51	up
EDDM13	2.18311	6.723249203173e-47	46.1724	up
C7orf33	2.17785	1.16336334590353e-17	16.9343	up
GCSAM	2.17541	6.73889228564374e-28	27.1714	up
FAT2	2.17478	2.1103354280635e-208	207.676	up
LINC02570	2.16783	8.73426780725638e-27	26.0588	up
CMTM8	2.1672	6.0017738064791e-213	212.222	up
AL158195.1	2.16388	3.97457916087209e-39	38.4007	up
BPIFB4	2.16376	2.45629203854023e-17	16.6097	up
FXYD4	2.16369	1.35317674466654e-13	12.8686	up
OVOL1-AS1	2.16355	4.28242508615929e-12	11.3683	up
KRTAP3-2	2.16355	0.00257427	2.58935	up
AP005264.1	2.16355	4.28242508615929e-12	11.3683	up
IL27RA	2.1621	4.98334204830512e-297	296.302	up
MAP3K5	2.16001	6.6584508362395e-188	187.177	up
ATP2A3	2.15605	8.03340768018194e-23	22.0951	up
B3GNT5	2.15515	3.09249783776857e-306	305.51	up
S100A12	2.15403	1.94063840174513e-13	12.7121	up
AL023284.4	2.15192	2.15655766439667e-93	92.6662	up
LINC00670	2.15178	3.8115049350998e-19	18.4189	up
EVPLL	2.14753	1.34652017981297e-19	18.8708	up
PANX2	2.14223	7.17378364998949e-16	15.1443	up
AC023283.1	2.14217	1.60156732794625e-47	46.7955	up
PCSK9	2.1375	3.26547014877238e-11	10.4861	up
ASPG	2.1375	3.26547014877238e-11	10.4861	up
MAL	2.13188	0.0109461	1.96074	up
MKRN2OS	2.13188	4.71613710497345e-13	12.3264	up
GLOD5	2.13188	4.71613710497345e-13	12.3264	up
OCLN	2.13185	3.09249783776857e-306	305.51	up
SLC28A3	2.1317	2.04054636583812e-118	117.69	up
TMPRSS3	2.12981	1.25989958650578e-183	182.9	up
SLAMF9	2.12802	7.30669289919982e-14	13.1363	up
AC104237.3	2.12802	2.97359461587915e-13	12.5267	up
DNASE1L3	2.12719	5.03143280280379e-24	23.2983	up
SLC34A2	2.12557	1.19893193371682e-41	40.9212	up
AC073349.1	2.12442	1.85856608358628e-67	66.7308	up
MBP	2.12308	1.93057777977841e-13	12.7143	up
DNAH11	2.11802	2.77926727521491e-70	69.5561	up
GBP6	2.1172	3.80956422474787e-21	20.4191	up
MAP3K8	2.11719	2.21527954926491e-223	222.655	up
WNT6	2.11592	9.90923517765963e-139	138.004	up
LINC01913	2.11479	4.17463880014863e-138	137.379	up
KRT80	2.10694	7.40150263604843e-46	45.1307	up
ADA	2.10672	7.22885680601741e-33	32.1409	up
AC108673.2	2.1066	2.83653535763792e-27	26.5472	up
SLC52A1	2.10643	1.65776842728137e-24	23.7805	up
CHRNA9	2.10604	3.44469912165223e-16	15.4628	up
C9orf152	2.10604	2.45629203854023e-17	16.6097	up
CACNG4	2.10545	6.42104053614254e-15	14.1924	up
AL354984.1	2.10545	2.58269087344346e-14	13.5879	up
NUPR2	2.10531	3.09249783776857e-306	305.51	up
FABP12	2.10465	7.68631320753789e-11	10.1143	up
AL357033.1	2.10465	4.28313204938707e-12	11.3682	up
ANXA8L1	2.09788	3.14669389106372e-137	136.502	up
AC024560.4	2.09096	8.21160767448955e-46	45.0856	up
HCG22	2.09037	1.18081115046003e-15	14.9278	up
TTC39C-AS1	2.09018	2.34719111149159e-156	155.629	up
CCDC169	2.08687	9.85095596991517e-27	26.0065	up
ZDHHC11B	2.08569	1.35652822249508e-13	12.8676	up
CD14	2.08443	5.35359729623336e-106	105.271	up
EDAR	2.08364	2.78834646874901e-22	21.5547	up
MYO5B	2.08218	3.31466043773573e-259	258.48	up
AC021146.12	2.08109	5.42127402953329e-71	70.2659	up
AL354953.1	2.07743	1.97438086273983e-12	11.7046	up
WFIKKN2	2.07743	1.97438086273983e-12	11.7046	up
LINC02284	2.0763	4.50061337451537e-19	18.3467	up
ANKRD37	2.07581	3.09249783776857e-306	305.51	up
TNFSF15	2.07323	3.67993983124512e-35	34.4342	up
CPA4	2.07297	7.40677190022311e-64	63.1304	up
PNCK	2.07282	1.94657854234448e-103	102.711	up
KCNH8	2.07272	7.13853151177467e-17	16.1464	up
SPTSSB	2.07039	8.83355640578939e-07	6.05386	up
MIR3150BHG	2.07039	3.26547014877238e-11	10.4861	up
CYP24A1	2.07039	3.8294051226391e-06	5.41687	up
SLC29A2	2.0662	2.99603006690623e-54	53.5235	up
FGD3	2.06345	3.6642963571773e-48	47.436	up
AL139246.5	2.06239	1.80282160596485e-14	13.744	up
RBM11	2.06239	2.58541916049484e-14	13.5875	up
FILIP1	2.06184	9.65081288724575e-227	226.015	up
RNF144B	2.061	2.78330270858942e-98	97.5554	up
AC080129.2	2.05652	4.68554799697859e-20	19.3292	up
ARHGEF5	2.05611	3.09249783776857e-306	305.51	up
LTF	2.05535	4.13739632129593e-12	11.3833	up
CBFA2T3	2.0545	3.29455006408073e-12	11.4822	up
SPNS3	2.0545	8.01046995583197e-13	12.0963	up
Z82215.1	2.05412	1.43868454035846e-125	124.842	up
AC103957.2	2.05111	7.94626200886051e-23	22.0998	up
AC104667.2	2.05017	3.00127451944593e-31	30.5227	up
EPHX4	2.04972	1.65644993752552e-41	40.7808	up
ATG9B	2.04722	4.87226590157548e-23	22.3123	up
ARHGEF26-AS1	2.04683	1.81880397496707e-118	117.74	up
RPRML	2.04487	2.82890682926234e-48	47.5484	up
ULBP3	2.04325	1.77075806791728e-24	23.7518	up
KCNK6	2.04234	4.91353684127131e-59	58.3086	up
AC019197.1	2.0421	3.0439049375657e-36	35.5166	up
CPM	2.04203	9.45466827951143e-158	157.024	up
AL121839.2	2.03821	9.5206808305058e-213	212.021	up
GRHL2	2.03614	4.12490467832082e-268	267.385	up
MCRIP2	2.03392	3.09249783776857e-306	305.51	up
PELI2	2.03292	1.26288931164595e-161	160.899	up
MED12L	2.03098	1.72152706323471e-19	18.7641	up
SLC5A11	2.03098	3.00957738322793e-17	16.5215	up
EPHB6	2.02836	8.16163350105077e-234	233.088	up
RARRES2	2.02765	1.46999517935072e-104	103.833	up
ANO1	2.02548	7.33733551302576e-172	171.134	up
ATP6V0A4	2.02215	7.16979265623051e-109	108.144	up
AC016027.2	2.02178	1.33585282394272e-20	19.8742	up
NEBL	2.02085	4.27928939337314e-08	7.36863	up
CYP4F3	2.02085	2.48448796397676e-09	8.60476	up
LRBA	2.01998	3.09249783776857e-306	305.51	up
CXCR2	2.01799	1.64623666120826e-12	11.7835	up
FCMR	2.01745	3.89564332641513e-97	96.4094	up
TMEM270	2.01621	1.96599280408602e-50	49.7064	up
KSR2	2.01414	2.64888826825855e-40	39.5769	up
MIR31HG	2.01396	1.08155767323503e-16	15.966	up
VIPR2	2.01352	3.44182535253473e-43	42.4632	up
FOXC2	2.0132	4.81143190605045e-86	85.3177	up
MAP7	2.01263	3.09249783776857e-306	305.51	up
BDH1	2.00761	3.68052454667434e-173	172.434	up
CYP4X1	2.00499	1.37071072153307e-15	14.8631	up
GLDC	2.00499	2.23527009224903e-18	17.6507	up
KREMEN2	2.00499	1.06819761905364e-20	19.9713	up
LINC00689	2.00496	1.72351169660091e-283	282.764	up
FOSL1	2.00329	3.31922828102699e-130	129.479	up
AC022613.3	2.0004	3.65855388669313e-47	46.4367	up
AC004233.2	1.99968	1.02573267310806e-26	25.989	up
FGD4	1.99864	3.2887716516733e-136	135.483	up
ATP10B	1.99392	9.98016067003256e-27	26.0009	up
FYB2	1.99308	3.14751544549914e-16	15.502	up
IGF2-AS	1.99022	4.30925813557996e-14	13.3656	up
MRVI1	1.98648	1.08155767323503e-16	15.966	up
IGSF22	1.98648	2.2344035428418e-18	17.6508	up
SCNN1G	1.98648	3.90047782931374e-16	15.4089	up
RPH3AL	1.98648	6.0655256999e-19	18.2171	up
TSPAN1	1.98485	3.94455889421626e-105	104.404	up
AC091891.1	1.97912	1.38543080535179e-09	8.85842	up
CCL26	1.97912	1.38543080535179e-09	8.85842	up
C10orf99	1.97912	1.91167466033394e-06	5.71859	up
SEC14L3	1.97912	3.26289467713171e-10	9.4864	up
AL355870.1	1.97869	3.45281495183771e-15	14.4618	up
MUSTN1	1.97842	8.27399233025881e-13	12.0823	up
KIF12	1.97665	5.97016851297222e-42	41.224	up
CRYBG1	1.97626	7.86850041827716e-198	197.104	up
LIME1	1.97067	3.09249783776857e-306	305.51	up
PATJ	1.9679	3.09249783776857e-306	305.51	up
DHCR24	1.96781	3.09249783776857e-306	305.51	up
CFAP74	1.96434	0.00203039	2.69242	up
AL132775.1	1.96313	2.19563138642019e-18	17.6584	up
LINC00479	1.96195	1.43463620884429e-10	9.84326	up
MARVELD2	1.96103	1.04604549297801e-188	187.98	up
IFI30	1.96067	4.20716779663882e-187	186.376	up
DEFB1	1.96016	4.55499940789494e-10	9.34151	up
LGALS12	1.96016	8.0730983987301e-12	11.093	up
CFD	1.95911	2.19494285739281e-28	27.6586	up
LINC02541	1.95847	8.21889289450273e-18	17.0852	up
ANKRD65	1.95824	4.34959567822683e-193	192.362	up
DLX1	1.9548	1.15787411703329e-65	64.9363	up
AC005154.3	1.94758	1.35271826766808e-11	10.8688	up
KCNJ11	1.94758	1.35271826766808e-11	10.8688	up
AC018695.6	1.94758	1.35271826766808e-11	10.8688	up
FOXA2	1.94758	9.18710496843857e-10	9.03682	up
LINC01186	1.94659	2.28638521675652e-23	22.6409	up
BCAM	1.94588	8.74845994571695e-280	279.058	up
PRRG4	1.94564	3.09249783776857e-306	305.51	up
PDE1A	1.94317	1.22890294109871e-10	9.91048	up
TFAP2B	1.9431	6.26901233379024e-24	23.2028	up
TMEM217	1.94138	1.01283378569908e-121	120.994	up
DUSP10	1.93848	1.91952769162018e-180	179.717	up
ANXA8	1.93834	9.21143036710729e-124	123.036	up
SORL1	1.93831	1.86308991386136e-79	78.7298	up
CES1	1.93496	2.67985079664653e-174	173.572	up
LINC01508	1.93286	2.97682314791463e-48	47.5262	up
CNTD2	1.93213	2.28064292517916e-31	30.6419	up
SLC2A1-AS1	1.92957	4.97163569096732e-78	77.3035	up
NCF1	1.92849	5.53433212955476e-45	44.2569	up
TMEM79	1.9282	1.01626166936839e-247	246.993	up
EHF	1.92782	3.09249783776857e-306	305.51	up
PITPNM2	1.92629	5.23159620394974e-79	78.2814	up
TMEM265	1.92623	3.09249783776857e-306	305.51	up
CD82	1.92617	3.09249783776857e-306	305.51	up
AL136379.1	1.926	5.97406386747327e-10	9.22373	up
GLRA3	1.926	2.04385654544548e-07	6.68955	up
AC005162.2	1.926	5.97406386747327e-10	9.22373	up
AP001266.1	1.926	2.56106771048063e-09	8.59158	up
AC099314.1	1.926	2.56106771048063e-09	8.59158	up
AC096645.1	1.92488	2.5680536058226e-11	10.5904	up
AL390719.2	1.92435	3.66200030102939e-73	72.4363	up
AC010096.1	1.92407	8.42686397125881e-18	17.0743	up
RASGEF1B	1.92176	3.09249783776857e-306	305.51	up
CEP170B	1.91993	1.43725321835787e-176	175.842	up
FAM181B	1.91986	3.32238161548535e-96	95.4786	up
ARRDC1	1.91916	5.29344606345916e-139	138.276	up
GPR39	1.91576	2.08345075724402e-12	11.6812	up
RIMS4	1.91201	1.38566929033459e-09	8.85834	up
INHBA	1.91127	1.4564763673992e-303	302.837	up
THEMIS2	1.9052	4.79210589241921e-90	89.3195	up
BSND	1.90069	2.77106653533546e-12	11.5574	up
PCP4L1	1.90055	1.43522384971372e-10	9.84308	up
RAB7B	1.90003	2.76951301003213e-182	181.558	up
PKIB	1.89901	3.09249783776857e-306	305.51	up
SPINK1	1.8977	1.81121173719253e-24	23.742	up
DLX3	1.89256	1.45993153923846e-111	110.836	up
AC068286.2	1.891	2.25850987618616e-10	9.64618	up
SLC5A8	1.891	3.72815852897618e-09	8.42851	up
CFLAR-AS1	1.88772	6.5316403249812e-19	18.185	up
TNFSF10	1.88728	3.09249783776857e-306	305.51	up
GOLGA7B	1.88629	2.76523685016403e-34	33.5583	up
SREBF1	1.88628	3.14166319734322e-185	184.503	up
AL683887.1	1.88529	4.12366924881307e-126	125.385	up
BOK	1.88444	6.84041534199294e-32	31.1649	up
SPOCD1	1.88365	6.26241842692711e-14	13.2033	up
TDRD5	1.88365	1.30408313191451e-15	14.8847	up
KCNQ1	1.88365	3.0561608125463e-12	11.5148	up
FAM181A	1.88365	3.17771328684839e-16	15.4979	up
AC015712.7	1.88291	1.95980102379293e-11	10.7078	up
GTSF1	1.8824	1.06355378304153e-41	40.9732	up
SORBS2	1.88179	5.22704695170384e-283	282.282	up
MCF2L2	1.87359	1.7750530515973e-37	36.7508	up
PPL	1.86975	6.38771702343545e-136	135.195	up
SLC2A14	1.86424	3.02098709609064e-17	16.5199	up
OLFM4	1.85589	5.03845990629133e-14	13.2977	up
CATSPERB	1.85445	2.17719110795548e-29	28.6621	up
TGIF1	1.85383	3.09249783776857e-306	305.51	up
FAM124B	1.85124	5.51210918661807e-19	18.2587	up
AC012506.4	1.848	2.56106771048063e-09	8.59158	up
TSGA10IP	1.848	2.56106771048063e-09	8.59158	up
SERPINB2	1.848	2.04385654544548e-07	6.68955	up
TICAM1	1.84748	4.41268325411135e-148	147.355	up
FRZB	1.84741	4.37130190478383e-52	51.3594	up
RRAS2	1.84414	1.0150964439505e-196	195.993	up
ABRACL	1.84362	3.09249783776857e-306	305.51	up
STAP2	1.84288	1.21097273004531e-232	231.917	up
AC144831.1	1.84197	1.10725224231918e-34	33.9558	up
CD247	1.84162	1.38576966446227e-09	8.85831	up
AC119427.1	1.84162	1.38576966446227e-09	8.85831	up
AC083841.1	1.84162	5.88409152448984e-09	8.23032	up
CERNA2	1.84162	5.88409152448984e-09	8.23032	up
LINC02832	1.83889	5.5137363476346e-23	22.2586	up
RHBG	1.83642	5.97893735796656e-10	9.22338	up
AP000867.5	1.83642	2.48651363739176e-09	8.60441	up
AC100791.2	1.83642	5.97893735796656e-10	9.22338	up
SPTBN2	1.83368	3.67576660343165e-83	82.4347	up
AC006008.1	1.83247	2.28052446001361e-18	17.642	up
AC009097.1	1.8321	9.19943080201882e-10	9.03624	up
FAAH2	1.83133	1.78091495650099e-81	80.7494	up
FAM87A	1.82846	3.12876170167967e-10	9.50463	up
MET	1.82779	1.71653102781196e-121	120.765	up
CLDN23	1.82624	1.17412677491762e-249	248.93	up
SLC38A4	1.8203	1.33421595493432e-10	9.87477	up
DNAH3	1.8203	2.4733780433733e-12	11.6067	up
TMEM154	1.81984	7.30986329677879e-77	76.1361	up
DENND2D	1.81627	2.36391872203631e-86	85.6264	up
LINC01315	1.81623	3.09249783776857e-306	305.51	up
FAAH	1.81172	5.83001437868276e-72	71.2343	up
AC015961.1	1.80859	1.09949444388944e-16	15.9588	up
TAFA3	1.80766	8.38688798050256e-18	17.0764	up
PKD1L1	1.80766	3.07875266066427e-17	16.5116	up
PRSS56	1.80705	5.88404891984462e-42	41.2303	up
AL356740.1	1.806	2.28795172699452e-18	17.6406	up
HOOK1	1.79458	3.09249783776857e-306	305.51	up
FAM83E	1.79382	3.50342995851605e-40	39.4555	up
MB	1.79319	1.94832952970512e-177	176.71	up
SEMA7A	1.79262	1.38095479180526e-38	37.8598	up
EPB41L4B	1.79158	6.21591249062917e-49	48.2065	up
TFCP2L1	1.79021	3.09249783776857e-306	305.51	up
DIO2	1.78744	5.1167878904454e-74	73.291	up
TMC4	1.78466	1.21566529876834e-111	110.915	up
RAB26	1.78346	3.39447513951264e-44	43.4692	up
FOXI1	1.78338	2.97861773091718e-157	156.526	up
DNAAF1	1.78214	5.44028210273748e-23	22.2644	up
LURAP1L	1.78069	2.85733424043823e-124	123.544	up
LINC01208	1.77627	2.31374387237605e-13	12.6357	up
AC011840.1	1.77627	2.80628788901132e-06	5.55187	up
IL12RB2	1.77537	1.45348627808959e-80	79.8376	up
AK4	1.77416	4.18243711572139e-120	119.379	up
AC009063.2	1.77374	4.56611925054965e-10	9.34045	up
MYOCD	1.77374	3.12587619595009e-11	10.505	up
AC007906.2	1.77318	5.34761514300551e-193	192.272	up
MLIP	1.77288	1.00784466166625e-10	9.99661	up
GLIS3-AS1	1.7707	1.51065806611438e-08	7.82083	up
KRT78	1.7707	9.2051356281443e-10	9.03597	up
AP002478.1	1.7707	1.51065806611438e-08	7.82083	up
LINC01357	1.76931	2.48703630260691e-09	8.60432	up
AC007381.1	1.76931	2.48703630260691e-09	8.60432	up
LINC02290	1.76931	1.03445425179563e-08	7.98529	up
FATE1	1.76931	2.48703630260691e-09	8.60432	up
JMY	1.76812	6.32776817465773e-50	49.1987	up
FANCD2OS	1.76762	5.88511115313982e-09	8.23025	up
AC015802.5	1.76762	1.06138425250112e-07	6.97413	up
SMIM5	1.76619	4.12292170860165e-19	18.3848	up
AC133785.1	1.76553	1.10263058675236e-08	7.95757	up
NECTIN1	1.76545	7.12822793578985e-237	236.147	up
SEMA6A	1.76441	3.09249783776857e-306	305.51	up
ETV7	1.75856	7.07610429983129e-55	54.1502	up
RASSF10	1.75638	1.19220834638762e-271	270.924	up
AP001574.1	1.75279	7.67834658956512e-18	17.1147	up
ITGA6	1.75105	4.38951307144725e-223	222.358	up
SOSTDC1	1.75039	4.90615646116094e-115	114.309	up
TNNT1	1.75021	1.2598091869539e-09	8.8997	up
EZR	1.74795	3.09249783776857e-306	305.51	up
SPDEF	1.74655	2.46124501814226e-37	36.6088	up
AC073046.1	1.74547	5.08043461726389e-15	14.2941	up
AARD	1.74393	3.09249783776857e-306	305.51	up
CAMK2N1	1.74377	1.52840953154164e-106	105.816	up
AC084809.2	1.7436	1.84875767849282e-14	13.7331	up
MPP3	1.74154	6.65437979120501e-14	13.1769	up
LNX1-AS1	1.73926	2.38659192891422e-13	12.6222	up
PCAT1	1.73721	1.0762250455272e-43	42.9681	up
SERINC5	1.73568	2.20019460191093e-179	178.658	up
HIST3H2A	1.73553	3.76709291516713e-248	247.424	up
NOTCH1	1.73303	2.0100551980894e-166	165.697	up
NOXO1	1.73091	2.34980715244203e-18	17.629	up
AL731533.3	1.73076	6.78207379384118e-09	8.16864	up
ATP8B4	1.72839	4.45041234588143e-28	27.3516	up
PLEKHF2	1.72806	6.20225717094744e-304	303.207	up
CLMN	1.72787	1.49575372483757e-109	108.825	up
AL591503.1	1.72312	1.19904713541798e-10	9.92116	up
PARD6B	1.72255	2.21278368179077e-283	282.655	up
SNORC	1.72217	2.17942557881064e-90	89.6617	up
CAV2	1.72196	3.09249783776857e-306	305.51	up
DPP7	1.71924	3.8473125195427e-149	148.415	up
AP001053.1	1.71843	3.93410638498493e-10	9.40515	up
OXGR1	1.71702	4.70477098657549e-98	97.3275	up
TMEM184A	1.71664	2.97976067282641e-59	58.5258	up
AC022144.1	1.71541	2.94561023310276e-96	95.5308	up
FOLR1	1.71492	3.09249783776857e-306	305.51	up
AP006284.1	1.71298	1.24421638056918e-09	8.9051	up
ALDH1L1	1.71204	5.22426376417556e-17	16.282	up
GBP2	1.70682	3.3297090972997e-281	280.478	up
RAPGEF4	1.70657	3.73311344260383e-09	8.42793	up
PRNP	1.70609	3.09249783776857e-306	305.51	up
BHLHE40	1.70455	3.09249783776857e-306	305.51	up
ICOSLG	1.7044	8.42576878200115e-17	16.0744	up
FBXO2	1.70284	1.6129695716797e-224	223.792	up
CAPN14	1.70079	1.342669864992e-10	9.87203	up
KCNC4	1.69958	8.10775080292145e-34	33.0911	up
CAPN8	1.69892	4.28233839304106e-08	7.36832	up
AC117394.2	1.69892	1.03487349377417e-08	7.98511	up
JCAD	1.69892	1.76628456085984e-07	6.75294	up
PRR32	1.69892	4.28233839304106e-08	7.36832	up
FAM110A	1.69819	3.76053503313352e-128	127.425	up
PDLIM1	1.69776	3.09249783776857e-306	305.51	up
ALG1L	1.69456	1.41343103358961e-229	228.85	up
NFKBID	1.69393	6.58199630026614e-61	60.1816	up
QPCT	1.693	2.34444134062747e-33	32.63	up
FAM201A	1.69295	2.74966006676085e-55	54.5607	up
SNTG2-AS1	1.69194	1.28910198793799e-32	31.8897	up
ORM2	1.69132	2.00279358485348e-11	10.6984	up
NPNT	1.69045	1.42302128527268e-32	31.8468	up
LINC02009	1.68962	2.50335737166665e-08	7.60148	up
KCNU1	1.68962	2.50335737166665e-08	7.60148	up
GDF10	1.68962	3.43917744111766e-05	4.46355	up
PPP1R14A	1.68902	3.53851543415354e-126	125.451	up
KCNK1	1.6871	3.09249783776857e-306	305.51	up
MUCL1	1.68496	0.0193266	1.71384	up
FHL2	1.68396	3.09249783776857e-306	305.51	up
AL358777.1	1.68306	1.42928241410073e-15	14.8449	up
SIM2	1.68306	5.99023930716466e-14	13.2226	up
LINC01887	1.68203	2.25788416754824e-16	15.6463	up
PWWP2B	1.67964	4.55236303212614e-169	168.342	up
AC087588.2	1.67807	2.04385654544548e-07	6.68955	up
LINC02582	1.67807	3.8294051226391e-06	5.41687	up
MISP	1.67807	3.8294051226391e-06	5.41687	up
KRTDAP	1.67807	7.28036711702887e-05	4.13785	up
AC073210.3	1.67757	2.35162496176354e-60	59.6286	up
LINC02185	1.6753	4.06317986907658e-15	14.3911	up
DDR1	1.67351	3.09249783776857e-306	305.51	up
PTGER4	1.67314	2.75279445152828e-119	118.56	up
C2CD4A	1.66848	4.88952616970684e-15	14.3107	up
LINC02128	1.66754	2.99568390572524e-12	11.5235	up
GPR37	1.66582	4.36550213358024e-15	14.36	up
AC022613.2	1.66344	7.58723395749643e-23	22.1199	up
RP1L1	1.66185	1.52472214637606e-09	8.81681	up
HES1	1.66143	3.09249783776857e-306	305.51	up
SNHG4	1.6601	6.3179127884451e-62	61.1994	up
ARFGEF3	1.6584	3.16350289353024e-56	55.4998	up
PTGES	1.65527	9.72845518511818e-140	139.012	up
AP001783.1	1.65256	3.28761233231868e-45	44.4831	up
PRUNE2	1.65173	1.87098879086449e-88	87.7279	up
ERMN	1.65096	1.48263814407331e-34	33.829	up
TMEM238L	1.64989	2.65599847844623e-11	10.5758	up
RIPOR2	1.64876	2.58463153076763e-21	20.5876	up
LINC02487	1.64844	8.01165857668578e-91	90.0963	up
EFNA5	1.64729	5.0777967141729e-17	16.2943	up
LPO	1.64646	7.64204883670495e-08	7.11679	up
CLDN16	1.64494	2.31753832986358e-81	80.635	up
AC027288.3	1.64359	2.62858140315353e-12	11.5803	up
SBK1	1.64261	3.02283282144014e-211	210.52	up
AL022329.1	1.64049	1.60768048248468e-17	16.7938	up
AC020659.1	1.63956	7.44775199836638e-18	17.128	up
MGAM2	1.63946	6.06506374842126e-08	7.21716	up
GPX2	1.63765	1.87895849158987e-09	8.72608	up
ITGAL	1.63765	1.42133257415112e-10	9.8473	up
MT1H	1.63765	2.39168075790648e-08	7.6213	up
CA9	1.63688	1.0731237535947e-145	144.969	up
NLN	1.63355	5.10799433465227e-242	241.292	up
TUBB3	1.63335	6.02244583218527e-187	186.22	up
TMEM102	1.63216	1.63137856676321e-116	115.787	up
AL035252.5	1.62992	5.68013224142097e-13	12.2456	up
AC026689.1	1.62906	3.00210210577562e-12	11.5226	up
AL035665.1	1.62765	1.20473891557175e-10	9.91911	up
CD36	1.62496	2.76713553557643e-10	9.55797	up
AL109741.1	1.62492	4.28366119840449e-08	7.36818	up
AL606970.4	1.62492	4.28366119840449e-08	7.36818	up
ASCL4	1.62492	1.76682965289594e-07	6.75281	up
SYNGR3	1.62492	1.76682965289594e-07	6.75281	up
ETS2	1.62193	3.09249783776857e-306	305.51	up
GLS2	1.62062	4.65629119155438e-10	9.33196	up
PRRG2	1.6195	4.99148683984826e-169	168.302	up
TMEM51-AS1	1.61928	1.56774958672023e-32	31.8047	up
C11orf86	1.61873	2.65064292971579e-42	41.5766	up
LINC01873	1.6162	1.73154744703511e-09	8.76157	up
AC100797.5	1.6162	1.15685277301474e-06	5.93672	up
SULT1A2	1.61594	7.07189515418716e-13	12.1505	up
LY6E	1.61594	3.09249783776857e-306	305.51	up
TTC39A	1.61458	2.56044665186985e-200	199.592	up
MOGAT2	1.61121	4.97569388495762e-10	9.30315	up
ABCA13	1.61063	4.51588940521808e-45	44.3453	up
HR	1.60942	6.43394367585599e-194	193.192	up
LGALS9C	1.60848	4.09923294742737e-63	62.3873	up
AGR3	1.60715	1.0618551650373e-07	6.97393	up
DCD	1.60715	0.000613856	3.21193	up
IGFL4	1.60715	1.91285887700753e-06	5.71832	up
IGFL2	1.60715	1.91285887700753e-06	5.71832	up
PRIMA1	1.60678	6.48099805659516e-47	46.1884	up
CLDN10	1.60567	2.23921996027421e-123	122.65	up
SLC22A16	1.60295	4.93307145811855e-09	8.30688	up
DDC	1.60295	8.46555232708151e-08	7.07234	up
CES5A	1.60295	2.24594824834872e-08	7.6486	up
MYLPF	1.60273	1.7833682754964e-111	110.749	up
COMTD1	1.6016	3.09249783776857e-306	305.51	up
FGFBP2	1.60132	1.18945472262514e-25	24.9247	up
AIFM3	1.60087	9.66141434768064e-21	20.015	up
SGPP2	1.60007	4.98496929180905e-26	25.3023	up
ABCG1	1.59947	2.72754492528692e-93	92.5642	up
CSTA	1.59661	3.09249783776857e-306	305.51	up
LYPD3	1.59626	3.09249783776857e-306	305.51	up
TMTC4	1.59518	2.14627919430516e-231	230.668	up
C2CD4D	1.59498	1.30083600401659e-69	68.8858	up
PROM1	1.59393	2.58316307472229e-167	166.588	up
CALML3-AS1	1.59214	6.39799277639361e-43	42.194	up
CAPN12	1.59132	7.6467414187476e-76	75.1165	up
AC097639.1	1.59006	7.09709691209372e-13	12.1489	up
GPRIN2	1.59006	6.04809851001129e-14	13.2184	up
KMO	1.58953	1.24752175253527e-10	9.90395	up
DYNC1I1	1.58937	5.02508405750108e-29	28.2989	up
IL36G	1.58745	1.46358589387275e-05	4.83458	up
AC099552.1	1.58745	1.93665532666267e-08	7.71295	up
ELANE	1.58745	0.000205031	3.68818	up
TNFSF9	1.58511	1.09899507790733e-08	7.959	up
AC093904.2	1.58496	2.04385654544548e-07	6.68955	up
AL162585.1	1.58496	2.04385654544548e-07	6.68955	up
AP001094.3	1.58496	8.83355640578939e-07	6.05386	up
AP000527.1	1.58413	6.48798415167501e-12	11.1879	up
DEF6	1.58266	4.14513691426564e-97	96.3825	up
AL359220.1	1.5821	2.52360635475089e-52	51.598	up
AL133410.1	1.58163	2.92726915952603e-25	24.5335	up
C10orf95	1.58138	3.0298830431657e-51	50.5186	up
KIAA1671	1.5809	1.58719722906523e-126	125.799	up
C10orf55	1.57975	2.58093942700881e-29	28.5882	up
FOXL1	1.57519	4.59681525408999e-10	9.33754	up
MTSS1	1.57481	3.36812761107461e-205	204.473	up
RAPGEF5	1.57348	3.73447139125092e-209	208.428	up
KLHDC7B	1.57144	3.0179696952802e-11	10.5203	up
IPCEF1	1.57039	2.89278059873824e-27	26.5387	up
MYC	1.57021	3.09249783776857e-306	305.51	up
JAML	1.56907	2.42096962812933e-07	6.61601	up
AP000679.1	1.56907	9.58695883515989e-07	6.01832	up
DUOXA2	1.56907	0.000778935	3.1085	up
MTUS1	1.56485	7.43882450889435e-58	57.1285	up
P2RX4	1.56275	2.36879992243413e-64	63.6255	up
ADM	1.56042	1.74555762382643e-122	121.758	up
SPINK8	1.55962	6.50261928087083e-09	8.18691	up
VWF	1.55962	2.4196519701709e-08	7.61625	up
AL627422.2	1.55612	2.63896781948221e-12	11.5786	up
CCDC144NL-AS1	1.55612	6.6543680468973e-14	13.1769	up
SLC9A7	1.55475	7.79821991751794e-36	35.108	up
S100A11	1.55429	3.09249783776857e-306	305.51	up
AC020661.1	1.55335	6.44244905628567e-09	8.19095	up
SLC2A4	1.55335	1.83705533578177e-09	8.73588	up
CACNA1C-AS2	1.55294	6.38312587078141e-30	29.195	up
INPP5D	1.55249	1.51099271821639e-14	13.8207	up
AC099568.2	1.55248	1.04779662189838e-35	34.9797	up
AC010997.5	1.55248	9.11670613397186e-57	56.0402	up
BEX2	1.55121	3.09249783776857e-306	305.51	up
MESP1	1.55056	1.45252357118121e-291	290.838	up
FZD3	1.55001	5.98112993487601e-137	136.223	up
TKT	1.54955	3.09249783776857e-306	305.51	up
CELSR2	1.54734	1.74640601678917e-209	208.758	up
TMEM52	1.54691	1.76753664189838e-07	6.75263	up
CDHR1	1.54691	2.96810411112388e-06	5.52752	up
APOBEC3H	1.54691	0.000762675	3.11766	up
RAP1GAP	1.54516	1.22608961979661e-17	16.9115	up
CHST8	1.54391	4.51795721870349e-53	52.3451	up
RALGDS	1.54371	1.42262506435248e-194	193.847	up
IZUMO2	1.54155	8.47357177958697e-08	7.07193	up
EDA2R	1.54155	2.24810896718261e-08	7.64818	up
CXADR	1.54147	3.09249783776857e-306	305.51	up
MAP3K14-AS1	1.539	2.81077506656674e-30	29.5512	up
ATP8B1	1.53861	2.3038698664057e-108	107.638	up
INAVA	1.53857	6.49460414306495e-225	224.187	up
ZFP57	1.53812	1.88132465572518e-09	8.72554	up
AC127521.1	1.53812	1.88132465572518e-09	8.72554	up
RASD2	1.53673	1.4578455555007e-62	61.8363	up
LY6G6C	1.53651	6.33749065900524e-30	29.1981	up
SOWAHD	1.53155	3.73370699318309e-13	12.4279	up
FAM71E1	1.52919	3.26031484409413e-48	47.4867	up
NDRG1	1.52583	3.09249783776857e-306	305.51	up
BCL7A	1.52495	1.37904532404932e-265	264.86	up
SATB1	1.52147	1.41153014958769e-12	11.8503	up
AC108134.1	1.5212	3.35705108861975e-11	10.474	up
AL118508.1	1.52101	4.99325748080463e-10	9.30162	up
STARD10	1.52088	3.09249783776857e-306	305.51	up
VIPR1-AS1	1.52034	7.52982350172589e-08	7.12322	up
VNN3	1.52034	1.10963490250856e-06	5.95482	up
SEC14L4	1.52034	7.52982350172589e-08	7.12322	up
AL354989.1	1.51969	4.51329688587531e-07	6.34551	up
ADCYAP1	1.51969	8.10843185020413e-06	5.09106	up
FFAR2	1.51969	1.9131976429331e-06	5.71824	up
BAG1	1.51503	3.09249783776857e-306	305.51	up
SYTL3	1.5142	6.47580375321039e-32	31.1887	up
AL022476.1	1.51347	4.18354829450409e-24	23.3785	up
HK2	1.51118	7.00583968268141e-67	66.1545	up
AL138995.1	1.51054	5.04036206229738e-13	12.2975	up
LY6E-DT	1.51021	1.02953080347512e-21	20.9874	up
TSTD1	1.50867	3.09249783776857e-306	305.51	up
ADORA2B	1.50779	3.81283949085253e-52	51.4188	up
PCAT14	1.50707	4.25968382833089e-10	9.37062	up
TPT1-AS1	1.50517	3.09249783776857e-306	305.51	up
CCDC177	1.50444	1.8399934111556e-09	8.73518	up
AC084809.1	1.50396	2.99314580388264e-20	19.5239	up
TOM1L1	1.50265	4.84482535574076e-144	143.315	up
DNAH17	1.50154	7.69331670117204e-41	40.1139	up
CDKN1A	1.49923	3.09249783776857e-306	305.51	up
IL22RA1	1.49867	6.463018862674e-13	12.1896	up
CLIP4	1.49785	8.63945385944859e-15	14.0635	up
LAMP3	1.49507	9.59173384571457e-07	6.0181	up
DNAH5	1.49507	3.76798248451807e-06	5.42389	up
AC011352.1	1.49507	9.59173384571457e-07	6.0181	up
ELOVL7	1.48996	9.781737726121e-68	67.0096	up
GPR37L1	1.48976	1.41551062065266e-12	11.8491	up
HSPA2	1.48688	1.87708647751957e-282	281.727	up
CAMSAP3	1.48583	3.89273552565372e-22	21.4097	up
FAM131C	1.48577	2.94376740399059e-16	15.5311	up
MYCNUT	1.48543	8.83355640578939e-07	6.05386	up
MAB21L4	1.48543	8.83355640578939e-07	6.05386	up
LINC01932	1.48543	8.83355640578939e-07	6.05386	up
LIPK	1.48543	8.83355640578939e-07	6.05386	up
AC024940.6	1.48543	8.83355640578939e-07	6.05386	up
KCNH5	1.48543	8.83355640578939e-07	6.05386	up
HS3ST6	1.48543	8.83355640578939e-07	6.05386	up
LINC01671	1.48543	8.83355640578939e-07	6.05386	up
AC004832.1	1.48543	8.83355640578939e-07	6.05386	up
LDLRAP1	1.48424	2.9316710717851e-30	29.5329	up
AC132217.1	1.482	3.18650487052957e-13	12.4967	up
SERPINA6	1.48056	1.25639973931441e-10	9.90087	up
S100A1	1.48015	1.22074660754611e-293	292.913	up
XDH	1.47956	1.02312796920809e-44	43.9901	up
LMOD1	1.47903	5.72210993113295e-20	19.2424	up
AC097487.1	1.47742	8.48081033701482e-08	7.07156	up
HSPB3	1.47742	3.17478317022871e-07	6.49829	up
FBXL16	1.47742	8.48081033701482e-08	7.07156	up
AL591222.1	1.47736	1.37286227733999e-14	13.8624	up
CEACAM19	1.47582	2.00036523195262e-18	17.6989	up
AC083964.1	1.4737	5.98416781251906e-09	8.223	up
LZTS3	1.473	1.16119101379247e-66	65.9351	up
SH2D3C	1.4724	2.91513064098468e-15	14.5353	up
BAIAP3	1.47145	1.03399606660145e-16	15.9855	up
CD55	1.46766	3.09249783776857e-306	305.51	up
ASPRV1	1.46632	5.79049595443042e-76	75.2373	up
AL583808.1	1.46445	7.26784396260425e-07	6.13859	up
AL355312.4	1.46445	2.96810411112388e-06	5.52752	up
AC005013.1	1.46445	7.26784396260425e-07	6.13859	up
ARID3C	1.46445	7.26784396260425e-07	6.13859	up
GUCY2D	1.46445	2.96810411112388e-06	5.52752	up
KCNQ4	1.46415	2.42876378038983e-08	7.61461	up
AC021549.1	1.464	4.26832862860307e-10	9.36974	up
DCUN1D2-AS	1.4638	1.29655819654406e-14	13.8872	up
MAPKAPK3	1.46051	9.21442924154517e-62	61.0355	up
KLF6	1.46012	3.09249783776857e-306	305.51	up
RNF180	1.45952	3.51871567091289e-17	16.4536	up
HIP1R	1.45879	1.54914921134424e-181	180.81	up
METRNL	1.4572	8.17325063354517e-272	271.088	up
KIAA0040	1.45557	6.82079081341596e-116	115.166	up
EDARADD	1.45381	7.66524569642959e-08	7.11547	up
APOBEC3F	1.45381	8.37776721368585e-08	7.07687	up
SULT2B1	1.45335	2.95561843516943e-11	10.5294	up
AC010336.1	1.4531	1.16191847636858e-145	144.935	up
RND3	1.4529	3.09249783776857e-306	305.51	up
LINC00958	1.45095	7.64490339186666e-54	53.1166	up
AC022916.1	1.45019	1.119322140598e-21	20.951	up
AC097528.1	1.44553	5.40435977346929e-09	8.26726	up
PTPRE	1.44407	2.5701715678955e-191	190.59	up
DGAT2	1.4414	3.68810141622035e-15	14.4332	up
C2CD4B	1.44035	7.02863905458366e-45	44.1531	up
KEL	1.43826	1.00253331511062e-13	12.9989	up
NOD2	1.43502	1.59448589445795e-39	38.7974	up
WDR86-AS1	1.4341	8.10722221135724e-12	11.0911	up
KISS1	1.43363	8.17777279873888e-36	35.0874	up
ZBTB43	1.43278	3.45810735543668e-291	290.461	up
NKPD1	1.4312	2.39861127280904e-08	7.62004	up
TOX2	1.43117	1.84267658381821e-29	28.7346	up
TFF2	1.43117	4.3383295006105e-25	24.3627	up
LINC01725	1.43032	2.56801425276176e-32	31.5904	up
BX470102.2	1.42805	1.86232357299279e-22	21.7299	up
BAIAP2-DT	1.42688	4.91854963965632e-14	13.3082	up
SHC4	1.42671	4.77881653968846e-47	46.3207	up
LINC02846	1.42658	1.91320193487405e-06	5.71824	up
C10orf91	1.42658	1.91320193487405e-06	5.71824	up
GPR12	1.42658	8.10843185020413e-06	5.09106	up
BNC1	1.42658	8.10843185020413e-06	5.09106	up
MYO18B	1.42658	1.91320193487405e-06	5.71824	up
TNFRSF10B	1.42654	3.09249783776857e-306	305.51	up
AC104454.2	1.4264	3.00763070775932e-25	24.5218	up
SH3BP1	1.42555	2.92853472048635e-90	89.5333	up
TMPRSS2	1.42497	1.42160076936796e-93	92.8472	up
PALLD	1.42483	3.09249783776857e-306	305.51	up
GRHL1	1.42384	3.32375989077181e-182	181.478	up
DZANK1	1.42271	1.91049484126251e-115	114.719	up
RCAN1	1.42256	3.09249783776857e-306	305.51	up
C15orf62	1.42169	9.13367626959154e-22	21.0394	up
LCT	1.41961	1.43641219371373e-09	8.84272	up
BX539320.1	1.41961	1.43641219371373e-09	8.84272	up
EPHA2	1.41906	2.17263784420852e-149	148.663	up
SDC1	1.41726	1.6434337121965e-302	301.784	up
CHRNB4	1.41707	9.59650994388493e-07	6.01789	up
HORMAD2	1.41707	9.59650994388493e-07	6.01789	up
S100A4	1.41572	3.09249783776857e-306	305.51	up
LINC01285	1.41552	2.01950827221903e-220	219.695	up
ABHD11	1.4154	3.09249783776857e-306	305.51	up
AC010378.2	1.41532	4.14457958632879e-09	8.38252	up
AP000525.1	1.41532	1.09156677655603e-09	8.96195	up
TRAK1	1.41379	8.29625145771193e-121	120.081	up
KLF5	1.41215	3.09249783776857e-306	305.51	up
IL4R	1.41031	2.09912731893146e-60	59.678	up
KIAA1522	1.40888	9.26190139424581e-154	153.033	up
AMN	1.40866	6.5000479987129e-11	10.1871	up
BNIP3	1.406	1.0223308065044e-274	273.99	up
MYOSLID	1.40526	8.82798200800372e-08	7.05414	up
B3GNT4	1.40468	2.33219847503372e-17	16.6322	up
IFT172	1.40369	1.10787175581614e-167	166.956	up
AL035252.3	1.40184	8.30439619050272e-17	16.0807	up
WNT10A	1.40003	1.2174442546527e-22	21.9146	up
KDM7A-DT	1.39942	5.75552970009235e-130	129.24	up
AL450322.2	1.39355	2.96119552572752e-09	8.52853	up
KRT5	1.39302	3.09249783776857e-306	305.51	up
COBLL1	1.39293	1.57492531644743e-176	175.803	up
TGFBR3L	1.39238	3.38537098604455e-15	14.4704	up
GAS2	1.39203	2.68651988260864e-36	35.5708	up
ESPN	1.38977	6.5057929829453e-27	26.1867	up
EGLN3	1.38479	1.85815788011373e-132	131.731	up
C19orf73	1.38201	2.62485915645632e-30	29.5809	up
MVB12B	1.37878	6.60503175662273e-23	22.1801	up
CTSV	1.37874	4.58502148017369e-86	85.3387	up
AL731559.1	1.37851	3.8294051226391e-06	5.41687	up
GGT2	1.37851	3.8294051226391e-06	5.41687	up
CASC8	1.37841	2.40417119031966e-60	59.619	up
LINC01948	1.37749	7.49981691479673e-26	25.1249	up
ACTBL2	1.37699	1.20568891172002e-05	4.91876	up
LCAL1	1.37699	4.86322465797895e-05	4.31308	up
DUSP9	1.37699	2.96926819276962e-06	5.52735	up
DHDH	1.37655	1.45762453571633e-31	30.8364	up
HSBP1L1	1.37608	1.66113891030301e-284	283.78	up
CGA	1.37595	0.00966968	2.01459	up
LUARIS	1.37595	1.11131424975931e-06	5.95416	up
CSF2	1.37519	2.91481012599827e-07	6.53539	up
STC1	1.37462	0.00482211	2.31676	up
AL445465.2	1.37417	6.84606770818813e-08	7.16456	up
POU5F1B	1.37417	2.04582858758752e-08	7.68913	up
AC010542.5	1.37417	2.04582858758752e-08	7.68913	up
AL031293.1	1.3738	5.07856120174204e-08	7.29426	up
AL355607.2	1.3735	5.23016205753554e-10	9.28148	up
AL356747.1	1.37325	1.33992542933252e-08	7.87292	up
NPAS1	1.37286	3.7526269930511e-11	10.4257	up
ZNF385A	1.37241	4.76971284238425e-79	78.3215	up
BRI3BP	1.3724	8.1018016995764e-111	110.091	up
AGR2	1.37205	5.12461646905822e-13	12.2903	up
CBLN1	1.3718	1.12558411945533e-12	11.9486	up
ALDH3A1	1.37128	7.7808372740496e-25	24.109	up
LIMK2	1.37112	2.5066473012476e-303	302.601	up
PGBD5	1.37067	3.06830002144984e-65	64.5131	up
MREG	1.36707	1.97044095047698e-104	103.705	up
LAMA3	1.36483	2.73403236538265e-118	117.563	up
AC074044.1	1.36414	1.56270345913222e-21	20.8061	up
TMC8	1.3635	9.30475028270663e-21	20.0313	up
SEMA3F	1.36308	3.15211743233946e-55	54.5014	up
MBOAT1	1.36293	3.09249783776857e-306	305.51	up
SDC4	1.36244	3.09249783776857e-306	305.51	up
PLEKHD1	1.36138	9.61495695051377e-15	14.0171	up
EFHC2	1.36095	1.2921259200521e-59	58.8887	up
EPS8L2	1.36068	2.96374679232957e-202	201.528	up
DHCR24-DT	1.35883	3.06904521813416e-13	12.513	up
PTPN6	1.35804	1.0922981552932e-83	82.9617	up
C6orf223	1.35546	4.35311599921529e-10	9.3612	up
ACOT11	1.35535	1.32343556374903e-29	28.8783	up
INKA1	1.35311	3.18950564292354e-69	68.4963	up
AL357972.1	1.35128	4.14457958632879e-09	8.38252	up
PCBD1	1.34747	9.04697323116084e-281	280.043	up
DOCK8-AS1	1.34713	6.57881681670837e-14	13.1819	up
PRKX	1.34494	3.09249783776857e-306	305.51	up
SSUH2	1.34442	1.15089056895361e-12	11.939	up
AP001005.3	1.34386	3.1271522432092e-07	6.50485	up
KAZN	1.34129	1.34376887036351e-236	235.872	up
TEAD3	1.34114	4.69935349021493e-151	150.328	up
PAWR	1.34027	3.09249783776857e-306	305.51	up
LINC02197	1.33992	1.17358584552367e-06	5.93049	up
AC010595.1	1.33992	1.17358584552367e-06	5.93049	up
CCNA1	1.33992	1.56274902385935e-05	4.80611	up
AC103740.2	1.33992	1.17358584552367e-06	5.93049	up
AC010641.2	1.33992	4.27455558904852e-06	5.36911	up
AC083973.1	1.33744	9.29533993382072e-25	24.0317	up
TOX3	1.33651	2.46550342437928e-09	8.60809	up
RPRM	1.33635	4.60348582028284e-61	60.3369	up
AL353138.1	1.3346	3.76950523496916e-06	5.42372	up
OR5P2	1.3346	3.76950523496916e-06	5.42372	up
AC012236.1	1.3346	3.76950523496916e-06	5.42372	up
KCNK15-AS1	1.33415	2.19441250673907e-24	23.6587	up
RASSF5	1.33396	8.41429691453355e-157	156.075	up
IPPK	1.33387	1.75487186816588e-72	71.7558	up
AC099398.1	1.33373	2.34110328934977e-08	7.63058	up
TLCD1	1.3311	1.19195929098433e-55	54.9237	up
RAPSN	1.33044	3.53244723664639e-09	8.45192	up
RPARP-AS1	1.32909	1.17524497067617e-167	166.93	up
SPINK5	1.32899	6.04462373792065e-11	10.2186	up
AVPI1	1.32855	3.09249783776857e-306	305.51	up
ABCB9	1.32716	5.31422667871638e-75	74.2746	up
AC008464.1	1.32705	8.10843185020413e-06	5.09106	up
MUC22	1.32705	8.10843185020413e-06	5.09106	up
ERICH5	1.32705	8.10843185020413e-06	5.09106	up
EGFL7	1.32705	0.000613856	3.21193	up
AP001120.1	1.32705	3.44020782924405e-05	4.46342	up
AC023090.1	1.32705	3.44020782924405e-05	4.46342	up
KLK1	1.32705	8.10843185020413e-06	5.09106	up
SLC2A9	1.32613	1.98289577192219e-26	25.7027	up
INHBB	1.32598	7.8021938250648e-252	251.108	up
SHROOM3	1.3253	4.17993201011112e-124	123.379	up
HLA-DRB1	1.32495	2.63644087408744e-47	46.579	up
LRATD2	1.32424	3.74819546999101e-108	107.426	up
AC084277.1	1.32331	9.37676284425978e-11	10.0279	up
USP18	1.3221	1.46875986406523e-122	121.833	up
AL445231.1	1.3217	6.85732254790363e-08	7.16385	up
SNTG2	1.31888	6.3053485408254e-12	11.2003	up
FRMPD1	1.31888	7.33715185292104e-13	12.1345	up
AL355870.2	1.31888	2.470614080122e-13	12.6072	up
PREX1	1.31837	6.98631042547856e-111	110.156	up
DGKE	1.31595	4.35194698093611e-97	96.3613	up
AP003472.2	1.31581	6.19066544924555e-09	8.20826	up
THEM5	1.31573	9.83363055037679e-07	6.00729	up
AC010280.1	1.31573	9.83363055037679e-07	6.00729	up
AC118658.1	1.31573	2.89845689217894e-07	6.53783	up
HOMER2	1.31476	4.0171366641418e-106	105.396	up
AP001042.1	1.31074	9.42385642214272e-22	21.0258	up
EDNRB-AS1	1.30808	4.09016875210489e-06	5.38826	up
KCNN1	1.30808	4.09016875210489e-06	5.38826	up
SCGB2B2	1.30808	4.09016875210489e-06	5.38826	up
ARL5B	1.30742	3.09249783776857e-306	305.51	up
GABRG3	1.30684	5.40276703204777e-94	93.2674	up
EGR4	1.30597	1.10784042015242e-127	126.956	up
TES	1.30541	3.09249783776857e-306	305.51	up
EFNB2	1.30525	3.09249783776857e-306	305.51	up
FAXC	1.29991	2.03043345349071e-57	56.6924	up
TTC36	1.29947	7.14906764499538e-16	15.1458	up
LNCTAM34A	1.29924	1.28826615552707e-11	10.89	up
BOK-AS1	1.29869	1.93529368518523e-07	6.71325	up
DINOL	1.29869	1.93160873525163e-06	5.71408	up
AC025183.1	1.29795	4.19872745129977e-06	5.37688	up
CDSN	1.29795	1.56161533651379e-05	4.80643	up
MAGEA10	1.29795	1.56161533651379e-05	4.80643	up
USH1C	1.29686	2.83449654828823e-19	18.5475	up
CD74	1.29367	3.10244859494913e-198	197.508	up
AL031731.1	1.29308	2.34110328934977e-08	7.63058	up
GGCT	1.29305	3.09249783776857e-306	305.51	up
MYO5C	1.29298	4.68939313565538e-82	81.3289	up
CD38	1.29032	8.6242846307988e-07	6.06428	up
AC103952.1	1.29032	2.59876548573258e-07	6.58523	up
OVCH2	1.29032	8.6242846307988e-07	6.06428	up
SLC26A9	1.29004	1.12362860889478e-16	15.9494	up
SCAT8	1.28895	1.82694853695436e-11	10.7383	up
EXOC3L2	1.28895	3.3305539726935e-14	13.4775	up
SYNGR1	1.28784	9.31597270237897e-237	236.031	up
OAS1	1.28767	2.15928232353885e-209	208.666	up
ACTL10	1.28702	1.49678529099984e-15	14.8248	up
STYK1	1.28623	1.62610165723902e-66	65.7889	up
TUBA4A	1.28457	3.09249783776857e-306	305.51	up
C2CD4D-AS1	1.28388	1.20595294121168e-05	4.91867	up
ELFN1-AS1	1.28388	4.86322465797895e-05	4.31308	up
AL135838.1	1.28388	4.86322465797895e-05	4.31308	up
AC026992.2	1.28388	1.20595294121168e-05	4.91867	up
MYH13	1.28388	4.86322465797895e-05	4.31308	up
AC080037.2	1.28388	1.20595294121168e-05	4.91867	up
AC006262.1	1.28388	4.86322465797895e-05	4.31308	up
LINC00992	1.28258	4.00391050448352e-42	41.3975	up
SERPINA1	1.28042	1.53679195558797e-31	30.8134	up
AL732437.1	1.27973	1.09000007554855e-06	5.96257	up
AC022509.4	1.27973	1.25421449252719e-05	4.90163	up
AC108925.1	1.27895	7.65846824299784e-14	13.1159	up
STX3	1.2779	4.70846283838074e-183	182.327	up
SH2D4B	1.27759	1.62424227547471e-07	6.78935	up
ZDHHC23	1.27754	4.12973681616915e-76	75.3841	up
FAM81A	1.27742	9.53940295237427e-16	15.0205	up
LNX2	1.27691	1.59675498348305e-60	59.7968	up
WWC1	1.27499	2.63889583173473e-58	57.5786	up
ACAP1	1.27213	2.54448041908909e-29	28.5944	up
ATF3	1.272	3.09249783776857e-306	305.51	up
CA11	1.27155	4.89353707026077e-54	53.3104	up
EFNA4	1.27096	1.04068796482687e-272	271.983	up
CDK18	1.26979	6.30158400242225e-150	149.201	up
AL137003.2	1.26779	2.59656889990413e-57	56.5856	up
AC074194.1	1.26725	2.26822914857672e-07	6.64431	up
BDKRB1	1.26633	1.30888670882761e-98	97.8831	up
SEMA4D	1.2658	4.59572609494125e-27	26.3376	up
GPAT3	1.265	3.00348111800167e-12	11.5224	up
HIF3A	1.26429	8.54628324696864e-12	11.0682	up
BID	1.26421	2.10099611247079e-104	103.678	up
LMNTD2	1.26397	3.40681216093933e-20	19.4677	up
YDJC	1.26342	1.58111422719529e-113	112.801	up
AL139423.2	1.26303	1.66399462219657e-05	4.77885	up
PADI2	1.26303	1.66399462219657e-05	4.77885	up
AC108751.4	1.26303	1.66399462219657e-05	4.77885	up
AL450344.3	1.26303	1.66399462219657e-05	4.77885	up
MYL7	1.26303	0.000320733	3.49386	up
AC099552.3	1.26303	1.66399462219657e-05	4.77885	up
SLURP1	1.26303	7.28036711702887e-05	4.13785	up
AL591506.1	1.26303	1.66399462219657e-05	4.77885	up
ARMS2	1.26303	1.66399462219657e-05	4.77885	up
MUC5AC	1.26303	1.66399462219657e-05	4.77885	up
CHRM1	1.26303	1.66399462219657e-05	4.77885	up
AC007406.4	1.26303	7.28036711702887e-05	4.13785	up
AC008760.1	1.26303	1.66399462219657e-05	4.77885	up
IFNL3	1.26303	0.00645009	2.19043	up
AL357033.4	1.26303	1.66399462219657e-05	4.77885	up
AL121938.1	1.26057	1.64929710084435e-09	8.7827	up
FURIN	1.25911	8.64262149279466e-74	73.0634	up
LDHD	1.25872	3.63170434946156e-13	12.4399	up
PRKCD	1.25781	1.69625161705118e-44	43.7705	up
AL137003.1	1.25779	2.01448609390905e-16	15.6958	up
MAFK	1.25731	7.06826963478962e-256	255.151	up
TTYH1	1.2562	4.42548107900365e-68	67.354	up
PTPRF	1.25616	3.09249783776857e-306	305.51	up
SLC6A8	1.25563	6.99982273350148e-96	95.1549	up
TPRG1	1.25475	1.42721676165354e-106	105.846	up
ARHGEF19	1.25447	5.27480739742116e-164	163.278	up
VWA7	1.25432	9.84578049341627e-07	6.00675	up
OBP2A	1.25432	1.09185587603199e-06	5.96183	up
LINC00605	1.25432	9.84578049341627e-07	6.00675	up
RFX4	1.25311	6.40254441593165e-40	39.1936	up
CLEC2B	1.25253	5.84518465934451e-08	7.2332	up
AC087521.1	1.25178	2.38212321674266e-21	20.623	up
NOXA1	1.25126	7.05933641937114e-08	7.15124	up
ARRB1	1.25119	2.81202631925067e-14	13.551	up
HRAS	1.24968	3.09249783776857e-306	305.51	up
TMEM134	1.24884	3.09249783776857e-306	305.51	up
AC012076.1	1.24875	2.32733418526078e-12	11.6331	up
MIF	1.24813	3.09249783776857e-306	305.51	up
RTKN	1.24723	2.36826833911658e-150	149.626	up
ANKRD30BL	1.24714	1.46384828611541e-05	4.8345	up
LINC02006	1.24714	1.46384828611541e-05	4.8345	up
AC011479.4	1.24714	1.46384828611541e-05	4.8345	up
AC092142.1	1.24622	1.93846619172024e-07	6.71254	up
URB1	1.24406	2.72101061884606e-162	161.565	up
LEF1	1.24216	1.83034435293765e-11	10.7375	up
PAPLN	1.24145	1.95097649169643e-09	8.70975	up
CAMKK1	1.24078	1.10807043492116e-15	14.9554	up
REPS2	1.24053	1.51936116655575e-60	59.8183	up
MALL	1.239	6.35661871596102e-200	199.197	up
AC016245.2	1.23881	2.60582645741256e-15	14.5841	up
LTC4S	1.23769	1.36494024670115e-96	95.8649	up
SP6	1.23677	1.48495577367812e-35	34.8283	up
IL1B	1.23663	2.9270017427933e-18	17.5336	up
RDH10	1.23546	9.47590064881915e-262	261.023	up
CREG1	1.23387	1.27321066391124e-219	218.895	up
PPA1	1.2322	3.09249783776857e-306	305.51	up
RNF122	1.23209	1.26957667121839e-61	60.8963	up
CYSRT1	1.23199	2.69572291866087e-08	7.56932	up
CDC42EP4	1.23124	4.366370264445e-277	276.36	up
SLC12A7	1.23006	2.21203389396557e-51	50.6552	up
RALGPS2	1.23004	2.93129368546739e-11	10.5329	up
PLEKHF1	1.22994	3.59036359247186e-168	167.445	up
AC022706.1	1.22987	9.2300535329748e-27	26.0348	up
PSPH	1.22766	6.24356231102669e-206	205.205	up
PCAT6	1.22687	9.47488030015196e-142	141.023	up
AC108134.2	1.22612	1.30063427041342e-50	49.8858	up
SLITRK6	1.22459	1.34232615715286e-51	50.8721	up
MGST2	1.22302	6.72271660422894e-242	241.172	up
PPARGC1B	1.2206	7.08901540004806e-20	19.1494	up
NCMAP	1.22013	3.44020782924405e-05	4.46342	up
AL033519.4	1.22013	3.44020782924405e-05	4.46342	up
AC016769.6	1.22013	3.44020782924405e-05	4.46342	up
SPATA31A3	1.22013	3.44020782924405e-05	4.46342	up
MYO1A	1.22013	3.44020782924405e-05	4.46342	up
AL360267.2	1.22013	3.44020782924405e-05	4.46342	up
AL034351.4	1.21951	2.14668530169283e-38	37.6682	up
AC007614.1	1.21897	2.14266313741687e-07	6.66905	up
AC016405.3	1.2179	1.47464205032203e-19	18.8313	up
IL24	1.21728	4.19976686322976e-06	5.37677	up
NUP210	1.21623	1.84547041536671e-60	59.7339	up
AC039056.2	1.21548	5.7207104847805e-05	4.24255	up
PLAC1	1.21548	5.7207104847805e-05	4.24255	up
AL139289.2	1.21446	1.60591138567095e-23	22.7943	up
LGALS9B	1.21366	5.06683901721336e-12	11.2953	up
TRIM17	1.21334	6.0466772957571e-21	20.2185	up
PIP4K2C	1.21271	3.32977306028563e-63	62.4776	up
LPAR5	1.21262	3.73916796530657e-06	5.42723	up
C12orf71	1.21262	1.25563439055529e-05	4.90114	up
SERHL2	1.21148	1.61489478171738e-22	21.7919	up
ANKEF1	1.2097	2.28178169787005e-15	14.6417	up
FBXO41	1.20952	3.06497953382443e-26	25.5136	up
PPFIBP2	1.20749	3.02035751142175e-121	120.52	up
AC138207.4	1.20669	1.95694835203079e-09	8.70842	up
TMEM71	1.2066	2.53402223852553e-63	62.5962	up
LINC02542	1.20614	1.11657178076366e-10	9.95211	up
RAET1E	1.20614	4.8501863314947e-11	10.3142	up
AC040174.1	1.20614	9.17143702659246e-10	9.03756	up
AC009244.2	1.2059	6.12797012518881e-25	24.2127	up
PPTC7	1.20554	1.93728643811069e-122	121.713	up
ITGB4	1.20497	2.68278494629721e-255	254.571	up
PMAIP1	1.20376	3.09249783776857e-306	305.51	up
ACSM3	1.2024	4.44236036987857e-68	67.3524	up
FSTL4	1.2024	4.55887251212326e-24	23.3411	up
DTX2	1.20179	3.62711113254932e-141	140.44	up
ZDHHC12	1.2008	3.96364602555106e-125	124.402	up
LINC00460	1.19914	5.0428374143658e-88	87.2973	up
SLC11A2	1.19911	6.4353037457776e-134	133.191	up
DUXAP8	1.19902	2.067269946672e-45	44.6846	up
AC116407.2	1.1984	2.44482962735245e-49	48.6118	up
MYO6	1.19796	3.09249783776857e-306	305.51	up
SERPINE1	1.19754	7.34175959769977e-85	84.1342	up
MIF-AS1	1.19645	3.28727855929358e-33	32.4832	up
AC105393.1	1.19556	2.50108114098328e-10	9.60187	up
AC073578.1	1.19509	4.36405458318988e-09	8.36011	up
ADGRG3	1.19509	4.36405458318988e-09	8.36011	up
PLXNB3	1.19509	5.28849937704723e-10	9.27667	up
LGR4	1.19502	3.99647714381834e-127	126.398	up
MEGF6	1.19474	1.50334441055304e-25	24.8229	up
EEF1E1	1.19445	5.68039013500534e-286	285.246	up
ARSI	1.19382	7.69792841527156e-09	8.11363	up
FAM178B	1.19363	3.01485690414322e-19	18.5207	up
VWCE	1.19343	4.99699390281174e-30	29.3013	up
ADGRF4	1.19293	1.09652942247835e-07	6.95998	up
AC012213.4	1.19177	5.94912999960007e-06	5.22555	up
AC012645.3	1.19177	6.19553536176511e-07	6.20792	up
AC123912.4	1.19177	6.19553536176511e-07	6.20792	up
AL109976.1	1.19177	6.19553536176511e-07	6.20792	up
OBSCN	1.19047	8.62840778512457e-38	37.0641	up
RNF222	1.19019	3.18526128656007e-07	6.49685	up
AC002128.1	1.19019	3.29113619766914e-06	5.48265	up
BAG3	1.19	2.88790553579971e-286	285.539	up
LINC00960	1.18853	1.07368612638528e-12	11.9691	up
AL139423.1	1.18792	1.53441911304612e-05	4.81406	up
AC114803.1	1.18792	4.2085914649878e-06	5.37586	up
AC069547.2	1.18792	5.39429347566497e-05	4.26807	up
LINC02598	1.18792	1.53441911304612e-05	4.81406	up
LINC01977	1.18792	1.53441911304612e-05	4.81406	up
SEMA3C	1.18779	2.19211377390534e-296	295.659	up
FBXO34	1.18748	2.11566085428657e-257	256.675	up
KCNJ9	1.18434	4.86322465797895e-05	4.31308	up
LINC02014	1.18434	4.86322465797895e-05	4.31308	up
AL034376.1	1.18434	0.000194099	3.71198	up
AC000065.2	1.18434	4.86322465797895e-05	4.31308	up
APOF	1.18434	4.86322465797895e-05	4.31308	up
AC015722.2	1.18434	4.86322465797895e-05	4.31308	up
CHST4	1.18434	4.86322465797895e-05	4.31308	up
TCF4-AS1	1.18434	4.86322465797895e-05	4.31308	up
AC008649.1	1.18434	4.86322465797895e-05	4.31308	up
AL590652.1	1.18377	8.79543528291062e-93	92.0557	up
PRKAR1B	1.1825	3.38753539029275e-98	97.4701	up
OCIAD2	1.1811	3.09249783776857e-306	305.51	up
STC2	1.18097	5.47881785431185e-16	15.2613	up
ARRDC4	1.17985	2.23609546458414e-78	77.6505	up
GUCY1A2	1.17941	1.47387023000125e-09	8.83154	up
ZBTB7B	1.17924	2.52263095035831e-192	191.598	up
AC010336.5	1.17896	5.48144545981969e-17	16.2611	up
TPPP3	1.17637	1.99760806334756e-21	20.6995	up
ALS2CL	1.17569	7.18481052040915e-47	46.1436	up
NRTN	1.17449	5.95595648786958e-06	5.22505	up
GFOD1	1.17325	6.56979996839059e-201	200.182	up
GALNT6	1.17296	2.24476464928286e-20	19.6488	up
PDK1	1.17144	6.40528256706082e-98	97.1935	up
OPN3	1.17018	1.5293331801142e-91	90.8155	up
SLC6A17	1.17002	2.82009643218549e-06	5.54974	up
TENM2	1.17002	1.09488972529547e-06	5.96063	up
UBASH3A	1.17002	9.00048335663266e-06	5.04573	up
AC005041.4	1.16912	2.52870069835512e-14	13.5971	up
SLC7A5	1.16747	3.09249783776857e-306	305.51	up
RHBDL2	1.16743	1.02547896966457e-103	102.989	up
ADGRD1	1.16705	3.00802309881314e-15	14.5217	up
POLR3G	1.16659	1.63480871119427e-48	47.7865	up
AC008105.1	1.16621	9.9866269575493e-13	12.0006	up
AC004584.3	1.16387	1.20003381640789e-10	9.92081	up
AL355816.2	1.1638	7.09190702583919e-08	7.14924	up
AL445253.1	1.16369	1.41986341730908e-05	4.84775	up
SCN3A	1.16369	4.28899244401319e-06	5.36764	up
INA	1.16369	4.82188824549371e-05	4.31678	up
EWSAT1	1.1612	3.88830184923843e-11	10.4102	up
KRT4	1.16032	6.66875742818608e-05	4.17596	up
B4GALT1	1.15984	3.09249783776857e-306	305.51	up
FERMT1	1.15977	3.18540476164776e-73	72.4968	up
SPON1	1.15882	1.06333917409681e-17	16.9733	up
AC090236.2	1.15882	5.4258831218144e-15	14.2655	up
AC092338.3	1.15824	1.07409986981613e-190	189.969	up
FBXO44	1.15626	7.39979872508554e-60	59.1308	up
ARL11	1.15608	1.06334844521153e-30	29.9733	up
DTNA	1.15605	3.46963971006726e-08	7.45972	up
APOA2	1.15403	5.61064162612036e-05	4.25099	up
AC093083.1	1.15403	5.61064162612036e-05	4.25099	up
F2RL2	1.15403	5.61064162612036e-05	4.25099	up
LEMD1	1.15293	6.21404326097769e-218	217.207	up
CFAP73	1.15217	2.42446204139813e-32	31.6154	up
AC011446.1	1.15178	2.3594657077063e-06	5.62719	up
FKBP4	1.15151	7.0567619888721e-231	230.151	up
TFF3	1.15075	1.01858125964615e-05	4.992	up
ECEL1	1.14974	3.60901358976091e-152	151.443	up
TEX9	1.14763	3.86188262604504e-113	112.413	up
ACTA1	1.14645	1.1102283342305e-09	8.95459	up
MFSD12	1.14486	7.67252301322486e-90	89.1151	up
APCDD1L-DT	1.14457	3.09249783776857e-306	305.51	up
C8G	1.14402	9.99171753583671e-07	6.00036	up
AC009264.1	1.14223	1.25695036568996e-05	4.90068	up
ART5	1.14223	1.25695036568996e-05	4.90068	up
Z99916.1	1.14223	4.13689467278048e-05	4.38333	up
AC022075.1	1.14191	2.7612932076187e-102	101.559	up
LRRFIP1	1.14132	1.12282300480612e-288	287.95	up
AC092118.1	1.13943	1.77371313625898e-31	30.7511	up
CLIC6	1.13857	7.12968917273787e-08	7.14693	up
CLDN14	1.13857	8.87148668948065e-08	7.052	up
BICD2	1.13773	2.5762343077891e-146	145.589	up
LRRC52	1.1375	0.000320733	3.49386	up
AC012363.2	1.1375	7.28036711702887e-05	4.13785	up
HAGLR	1.1375	7.28036711702887e-05	4.13785	up
ACPP	1.1375	7.28036711702887e-05	4.13785	up
TMPRSS11D	1.1375	7.28036711702887e-05	4.13785	up
LINC02057	1.1375	7.28036711702887e-05	4.13785	up
GPR20	1.1375	7.28036711702887e-05	4.13785	up
AC104237.2	1.1375	7.28036711702887e-05	4.13785	up
LINC02747	1.1375	7.28036711702887e-05	4.13785	up
TMEM52B	1.1375	0.000320733	3.49386	up
AC139099.1	1.1375	7.28036711702887e-05	4.13785	up
IFNL2	1.1375	0.0296169	1.52846	up
KLK14	1.1375	0.0296169	1.52846	up
COL9A3	1.13644	6.44622239887016e-128	127.191	up
FLAD1	1.13588	4.08132057403184e-200	199.389	up
SULT1A1	1.13576	1.11661827486532e-48	47.9521	up
LINC02649	1.13454	2.09654270567242e-08	7.6785	up
CARD9	1.13423	1.42385194814446e-11	10.8465	up
CHADL	1.13355	1.24835290384005e-47	46.9037	up
GPRIN3	1.13218	9.13608317403459e-14	13.0392	up
MPRIP-AS1	1.13126	1.22600169515416e-39	38.9115	up
A4GALT	1.13097	2.8271036678906e-36	35.5487	up
XKRX	1.13052	2.27426093216034e-06	5.64316	up
MAS1	1.12895	8.8273259970033e-11	10.0542	up
TMEM123	1.12836	3.09249783776857e-306	305.51	up
IYD	1.12802	0.00020531	3.68759	up
AC012213.1	1.12802	5.72426938918221e-05	4.24228	up
TMEM45B	1.12802	0.00020531	3.68759	up
AC009119.1	1.12802	5.72426938918221e-05	4.24228	up
HAMP	1.12802	1.46721394088579e-05	4.83351	up
ALPL	1.12771	1.6160225721681e-28	27.7916	up
CNTNAP3C	1.12719	3.47325072045937e-08	7.45926	up
CCN3	1.12527	2.8472770311174e-07	6.54557	up
PSD4	1.1249	3.95901100340746e-50	49.4024	up
CSTB	1.12479	3.09249783776857e-306	305.51	up
TNFSF14	1.1247	7.3331867805402e-09	8.13471	up
SMIM3	1.12366	1.90720225156217e-56	55.7196	up
AC110995.1	1.12308	3.4553431638973e-05	4.46151	up
BCL2L14	1.12276	1.12939914712623e-08	7.94715	up
AC138904.1	1.12122	5.03154289201483e-10	9.2983	up
ZAP70	1.12005	1.94411904815221e-06	5.71128	up
PPP1R13B	1.11967	2.64239232066936e-164	163.578	up
CMTM7	1.11912	4.25446835377749e-36	35.3712	up
AL354892.2	1.118	8.89221694140332e-08	7.05099	up
GRTP1	1.11782	3.09249783776857e-306	305.51	up
MSX2	1.1155	1.2029811232283e-09	8.91974	up
CD9	1.11519	3.09249783776857e-306	305.51	up
NWD1	1.11474	2.40896307886368e-74	73.6182	up
AP3B2	1.11468	2.43512673932801e-26	25.6135	up
PLS1	1.11405	1.13081359676e-82	81.9466	up
ENTPD6	1.11325	4.1845909384313e-195	194.378	up
SLC45A4	1.10727	3.67911689003161e-49	48.4343	up
HSPA4L	1.10716	1.01418093214423e-245	244.994	up
MAP6D1	1.10712	6.38537194041627e-25	24.1948	up
TRAC	1.10675	1.26879209696391e-77	76.8966	up
TFRC	1.10674	3.09249783776857e-306	305.51	up
NUPR1	1.10664	3.09249783776857e-306	305.51	up
AC016995.1	1.10636	1.34635702385184e-06	5.87084	up
MMEL1	1.10545	5.39796282565279e-05	4.26777	up
KLB	1.10545	5.39796282565279e-05	4.26777	up
TGM5	1.10545	5.39796282565279e-05	4.26777	up
AC099811.5	1.10545	0.000185714	3.73116	up
AP001059.2	1.10545	0.000185714	3.73116	up
AC126768.1	1.10465	0.000145655	3.83667	up
LINC00491	1.10465	0.000145655	3.83667	up
VNN1	1.10465	0.000613856	3.21193	up
TMEM176A	1.10465	0.000145655	3.83667	up
DKK4	1.10465	0.000145655	3.83667	up
AP003472.1	1.10465	0.000145655	3.83667	up
AC016821.1	1.10465	0.000145655	3.83667	up
AC108448.1	1.10465	0.000145655	3.83667	up
AP005233.2	1.10465	0.000145655	3.83667	up
INHBC	1.10465	0.000145655	3.83667	up
LINC02351	1.10465	0.000145655	3.83667	up
CA7	1.10465	0.0106422	1.97297	up
CCL8	1.10465	0.0106422	1.97297	up
BPIFB1	1.10465	0.000145655	3.83667	up
LINC00511	1.10356	5.45381004721338e-259	258.263	up
LINC00640	1.10337	4.3422747150261e-17	16.3623	up
GABRE	1.10187	6.72889871949737e-147	146.172	up
AC093817.2	1.1016	1.39775162193502e-13	12.8546	up
H2AFY	1.1006	3.09249783776857e-306	305.51	up
VEPH1	1.09914	1.30813823747794e-24	23.8833	up
FASN	1.09856	6.91230896671314e-146	145.16	up
USP53	1.09763	1.04643890274458e-266	265.98	up
RAB9A	1.0971	3.09249783776857e-306	305.51	up
CLTRN	1.09649	7.22973565647616e-13	12.1409	up
STAU2-AS1	1.09551	3.67487295935597e-07	6.43476	up
TBX22	1.09551	1.0172157620882e-05	4.99259	up
RAB40C	1.09364	8.76461173367373e-127	126.057	up
LEMD1-DT	1.09353	9.68580774139156e-21	20.0139	up
TJP2	1.0924	1.21346950078735e-90	89.916	up
C2orf15	1.09116	4.6948670689488e-36	35.3284	up
KISS1R	1.09037	4.29199505614682e-06	5.36734	up
AC106795.2	1.09034	1.52472214637606e-09	8.81681	up
NEDD4L	1.09009	5.00166428451759e-278	277.301	up
MPV17L	1.08973	1.27101682050227e-23	22.8958	up
PIM3	1.08904	3.09249783776857e-306	305.51	up
PDPN	1.08569	4.82618556884244e-05	4.3164	up
AC022182.1	1.08569	4.82618556884244e-05	4.3164	up
ABR	1.08549	3.64306602915099e-63	62.4385	up
LRRC6	1.08545	5.95041929236708e-47	46.2255	up
MMP15	1.0851	1.72459675496259e-23	22.7633	up
SHANK3	1.0841	1.97786062875285e-20	19.7038	up
HOXB4	1.08373	3.117550636621e-13	12.5062	up
LHPP	1.08214	5.25248317370502e-210	209.28	up
FAM160A1-DT	1.08161	2.27889945512269e-06	5.64227	up
PHKA1	1.08098	1.21914675072343e-49	48.9139	up
PDE4A	1.08023	3.3930180627761e-12	11.4694	up
NAB2	1.07994	1.7312353965991e-125	124.762	up
CYP27B1	1.07893	9.26913849820614e-16	15.033	up
CREB5	1.07871	1.12245330607143e-283	282.95	up
ADAM28	1.07814	1.76245578999595e-17	16.7539	up
AL355482.2	1.07743	0.000194099	3.71198	up
NT5DC4	1.07743	0.000194099	3.71198	up
SLC26A8	1.07743	0.000194099	3.71198	up
KPNA7	1.07743	0.000194099	3.71198	up
LHFPL3-AS1	1.07743	0.000194099	3.71198	up
GATA3	1.07743	0.000194099	3.71198	up
LINC02753	1.07743	0.000194099	3.71198	up
CD3G	1.07743	0.000194099	3.71198	up
SLCO1B3	1.07743	0.000194099	3.71198	up
NOX5	1.07743	0.000194099	3.71198	up
AC104024.2	1.07743	0.000194099	3.71198	up
ACE2	1.07743	0.00293489	2.53241	up
CES4A	1.0763	1.79458065903307e-05	4.74604	up
ORM1	1.07588	9.99290587879856e-08	7.00031	up
GJA9	1.07566	8.83914029410043e-10	9.05359	up
NPFFR1	1.07566	1.69684425070643e-08	7.77036	up
HCAR1	1.07524	5.74765182016107e-21	20.2405	up
RCAN2	1.0743	1.45211477818901e-30	29.838	up
IGSF8	1.07418	3.19928703865298e-124	123.495	up
SOX9	1.07416	3.09249783776857e-306	305.51	up
MPHOSPH6	1.07367	1.71918025896015e-206	205.765	up
TMEM86A	1.07345	6.62042109463095e-16	15.1791	up
PITX1	1.07339	3.09249783776857e-306	305.51	up
TKTL1	1.07069	0.00650938	2.18646	up
MLKL	1.06999	2.60096455576261e-11	10.5849	up
ZNF77	1.06984	4.0170293301433e-82	81.3961	up
SLC1A3	1.06902	7.47672356077383e-76	75.1263	up
AC116609.1	1.06823	0.000133313	3.87513	up
ALCAM	1.06697	5.6689505658212e-08	7.2465	up
CLIP1-AS1	1.06697	5.92608643047511e-08	7.22723	up
AATBC	1.06651	3.00189663752654e-11	10.5226	up
FAM167A	1.06614	1.39836744481272e-16	15.8544	up
DUSP2	1.0661	2.78046915802966e-240	239.556	up
CKB	1.06402	3.09249783776857e-306	305.51	up
SLC13A5	1.06346	4.75938282080895e-06	5.32245	up
SEMA4B	1.06325	2.06922568693214e-55	54.6842	up
C1orf74	1.0631	1.26674785232335e-69	68.8973	up
PTCHD1	1.06264	2.95636121244096e-137	136.529	up
REEP4	1.06262	1.33210775023281e-77	76.8755	up
CASC19	1.06055	1.34926787322764e-06	5.8699	up
RAC3	1.06035	2.30017929819025e-221	220.638	up
AL109955.1	1.05955	2.08194923913772e-12	11.6815	up
NRARP	1.05911	6.05888508156293e-130	129.218	up
AL512283.2	1.05859	4.53749497276892e-08	7.34318	up
SLC6A9	1.05849	1.03338194977887e-37	36.9857	up
NOP16	1.0582	4.03526955078599e-116	115.394	up
CCDC86	1.05619	1.84579963645046e-104	103.734	up
AC019117.2	1.05539	5.97690179381713e-11	10.2235	up
DNAH10OS	1.05514	5.08262771359764e-24	23.2939	up
CCDC85C	1.0551	6.93314008347335e-49	48.1591	up
ARHGAP18	1.05506	1.77155479319765e-162	161.752	up
ZNF296	1.05489	2.33054000179633e-44	43.6325	up
SMIM25	1.05461	8.18483784953326e-12	11.087	up
U47924.1	1.0545	0.000211501	3.67469	up
SLC1A6	1.0545	0.00279784	2.55318	up
AC245884.9	1.0545	0.000211501	3.67469	up
SMIM34B	1.0545	0.000779797	3.10802	up
AL109761.1	1.0545	0.000211501	3.67469	up
APOBEC3C	1.0545	0.000211501	3.67469	up
VEGFA	1.05448	3.09249783776857e-306	305.51	up
AC005753.3	1.05269	3.45897920102478e-05	4.46105	up
KCNK9	1.05269	3.45897920102478e-05	4.46105	up
AC099524.1	1.05269	3.45897920102478e-05	4.46105	up
LINC00319	1.05172	3.76163807280766e-06	5.42462	up
RNF208	1.05036	5.13700285090907e-32	31.2893	up
ABCA5	1.04946	9.38902226619858e-16	15.0274	up
DLX5	1.04792	8.35222306942148e-215	214.078	up
RASSF7	1.0473	1.39732434871304e-127	126.855	up
BCR	1.04706	1.36956182583897e-49	48.8634	up
KCNE1	1.04612	4.78646423076292e-31	30.32	up
LINC00518	1.04552	2.80478739769832e-13	12.5521	up
RHPN1	1.0449	5.12798299334393e-11	10.2901	up
DOCK8	1.04395	8.60195427076113e-09	8.0654	up
FCRLB	1.04325	2.63163032112271e-08	7.57978	up
SMKR1	1.04325	7.14882576112821e-08	7.14577	up
DLX4	1.04243	1.60277814067087e-90	89.7951	up
KCNAB1	1.0423	2.83159814781939e-07	6.54797	up
ANOS1	1.04138	5.16951020998156e-89	88.2866	up
AC078883.1	1.04093	2.94153018874152e-06	5.53143	up
NR2F6	1.04035	8.252644257761e-274	273.083	up
SPATA42	1.03878	8.62360029180748e-05	4.06431	up
AC007728.3	1.03878	2.82428840453378e-05	4.54909	up
AC008537.4	1.03878	8.62360029180748e-05	4.06431	up
AP000695.2	1.03878	8.62360029180748e-05	4.06431	up
RASGRP1	1.03803	1.29855080354342e-14	13.8865	up
AL355073.2	1.03781	1.81391098837025e-09	8.74138	up
PLSCR2	1.03769	1.87003940740617e-24	23.7281	up
ASS1	1.03708	1.01446336130861e-57	56.9938	up
SAT1	1.03674	3.09249783776857e-306	305.51	up
POU4F1	1.03671	1.13824082981759e-51	50.9438	up
SLC52A3	1.03624	6.90259234198381e-22	21.161	up
MAP3K1	1.03603	1.23372719010786e-129	128.909	up
CYP2J2	1.0353	2.86295312081215e-11	10.5432	up
ZNF185	1.03528	9.03537987078587e-104	103.044	up
UCN2	1.03491	0.000205433	3.68733	up
AC025857.2	1.03491	0.000205433	3.68733	up
SLC39A2	1.03491	0.000718936	3.14331	up
AC007342.4	1.03491	5.62202806203954e-05	4.25011	up
ZIC2	1.03405	1.00186350297794e-07	6.99919	up
LINC01637	1.03405	4.28050295420705e-06	5.36851	up
MYH9	1.03393	3.09249783776857e-306	305.51	up
FGFR3	1.03195	9.47836206356656e-09	8.02327	up
IRF4	1.03098	6.22620097068877e-07	6.20578	up
VSIG1	1.03098	6.47433312148445e-06	5.1888	up
ERO1A	1.03077	1.31693789410345e-77	76.8804	up
TBC1D22B	1.02989	3.01492369403453e-60	59.5207	up
PYGB	1.029	2.22617593705871e-239	238.652	up
TXN	1.0289	3.09249783776857e-306	305.51	up
ANKRD39	1.02818	4.4505768597139e-202	201.352	up
LINC00326	1.02624	9.0369833520264e-06	5.04398	up
LURAP1L-AS1	1.02624	2.26866749728879e-05	4.64423	up
CES3	1.02624	2.26866749728879e-05	4.64423	up
PAK1	1.0262	6.48562915724714e-178	177.188	up
KIF21B	1.02446	6.71489731413142e-12	11.173	up
CBR3	1.02421	8.43331035110612e-186	185.074	up
DPY30	1.02355	3.09249783776857e-306	305.51	up
AP005137.2	1.0222	1.19519365857867e-40	39.9226	up
LINC00449	1.022	1.08197652626488e-24	23.9658	up
SLC25A48	1.02178	1.76358337646423e-06	5.7536	up
REEP6	1.02178	4.93952662230582e-06	5.30631	up
FAM71A	1.02175	2.25174276590987e-24	23.6475	up
MYH11	1.01948	1.26120318688911e-17	16.8992	up
ARHGAP25	1.01852	2.79584831578681e-14	13.5535	up
LINC01698	1.01799	0.000185835	3.73087	up
MRVI1-AS1	1.01799	0.000185835	3.73087	up
AC090692.1	1.01799	0.000621067	3.20686	up
CARD16	1.01799	0.00201232	2.6963	up
KCNJ4	1.01799	0.00201381	2.69598	up
BX276092.9	1.01799	0.000185835	3.73087	up
TUFT1	1.01759	9.42988668082984e-73	72.0255	up
DLK2	1.01723	3.04863212134032e-08	7.51589	up
MUC20	1.0165	8.99707660614544e-25	24.0459	up
CHRNB2	1.0149	1.79722315128601e-05	4.7454	up
SAPCD1-AS1	1.0149	1.79722315128601e-05	4.7454	up
LRRC61	1.01418	7.73234360367017e-112	111.112	up
DNALI1	1.01325	1.35218459623007e-06	5.86896	up
AP002762.3	1.01325	1.35218459623007e-06	5.86896	up
CDK6	1.0132	6.80827724010169e-75	74.167	up
DSG2	1.01277	8.33041263640646e-261	260.079	up
PLPP6	1.01195	3.13523698331778e-52	51.5037	up
MRPS17	1.01116	3.09249783776857e-306	305.51	up
SLC25A21	1.00904	1.65054981872247e-20	19.7824	up
SMS	1.00862	3.09249783776857e-306	305.51	up
KDM7A	1.00842	8.11548193709122e-86	85.0907	up
PHGDH	1.00704	3.09249783776857e-306	305.51	up
AC099552.5	1.00665	5.65158489888278e-11	10.2478	up
AUNIP	1.00578	3.47678238295973e-08	7.45882	up
JMJD7	1.00563	1.76156570968604e-21	20.7541	up
[truncated: 2,118 more rows]
