# Supplementary material for: Fitness and transcriptional plasticity of human breast cancer single-cell-derived clones
Source: Cell Rep. 2025 May 12;44(5):115699. doi: 10.1016/j.celrep.2025.115699 (PMC12117018; doi:10.1016/j.celrep.2025.115699)
Supplement: Table S4. Differentially expressed genes comparing cells from fractions 1 and 2 in basal model STG201 [file mmc4.xlsx]

## Sheet: Table S4
gene	log2FC	p_adj	neglog10adjP	DE
SERPINB3	5.16588	3.82809393992227e-08	7.41702	up
KRT6A	4.75666	5.48699681825082e-227	226.261	up
H3.Y	4.47976	0.0014459	2.83986	up
KRTDAP	4.13834	4.34681513478758e-12	11.3618	up
KRT6B	4.13199	2.10975197896584e-306	305.676	up
PI3	4.08411	4.37816775869857e-45	44.3587	up
LYPD2	3.99712	3.18231476221397e-46	45.4973	up
DSG3	3.59236	2.16009579617712e-177	176.666	up
C6orf15	3.44275	2.10975197896584e-306	305.676	up
S100A7	3.43203	1.12726911044499e-10	9.94797	up
KRT4	3.29924	4.14032538432845e-112	111.383	up
KRT17	3.25327	2.10975197896584e-306	305.676	up
KLK14	3.21875	1.53479672387757e-60	59.8139	up
AL050403.1	3.21373	1.07891763716488e-79	78.967	up
KRT16	3.05016	2.10975197896584e-306	305.676	up
SCEL	3.03127	6.90209535553756e-177	176.161	up
SERPINB2	2.94124	2.10975197896584e-306	305.676	up
SERPINB4	2.92993	7.60170091235851e-06	5.11909	up
RHCG	2.88546	7.42499504015273e-138	137.129	up
KRT5	2.87484	2.10975197896584e-306	305.676	up
AC025580.1	2.80778	2.59719456101948e-67	66.5855	up
CEACAM5	2.74704	3.19467501303898e-259	258.496	up
MYEOV	2.71009	1.67908421132337e-83	82.7749	up
APOD	2.67656	1.34097611358342e-09	8.87258	up
PTPRZ1	2.66126	2.10975197896584e-306	305.676	up
SAA1	2.61244	4.80591762162047e-92	91.3182	up
CLIC3	2.57537	2.10975197896584e-306	305.676	up
FCGR3B	2.53605	0.00150975	2.8211	up
MSLN	2.50283	4.87223371949546e-99	98.3123	up
TCN1	2.48175	2.09010563647917e-19	18.6798	up
MMP7	2.47558	1.30382444064142e-220	219.885	up
NSG1	2.43624	2.10975197896584e-306	305.676	up
SEMA3D	2.42555	1.52893244528448e-97	96.8156	up
FGFBP1	2.41729	4.60876093100733e-233	232.336	up
BMP6	2.41289	2.10975197896584e-306	305.676	up
SLC9A4	2.37534	2.18240179456569e-120	119.661	up
A4GALT	2.37042	3.58333864483299e-63	62.4457	up
EPB41L3	2.28982	1.06692105292544e-53	52.9719	up
HLA-DRA	2.2808	2.96639915730909e-10	9.52777	up
MAL	2.24928	2.10975197896584e-306	305.676	up
TNFRSF11B	2.2486	2.13862844985393e-52	51.6699	up
CYP4F12	2.24667	4.18335237222643e-118	117.378	up
WNT11	2.22824	2.12103028650676e-91	90.6735	up
LINC02747	2.2175	3.99162806891146e-20	19.3988	up
SLCO1B3	2.21151	3.97172638993456e-10	9.40102	up
SPINK5	2.21022	5.67013624716092e-11	10.2464	up
INHBB	2.13907	2.54905238365742e-119	118.594	up
GPR87	2.13452	2.68069999176564e-96	95.5718	up
S100P	2.10747	2.10975197896584e-306	305.676	up
EVA1A	2.08805	4.88476313566301e-155	154.311	up
CCDC68	2.08435	3.64346609934063e-203	202.438	up
S100A2	2.06136	2.10975197896584e-306	305.676	up
TAF11L11	2.05887	0.00227608	2.64281	up
CCL26	2.049	0.000985997	3.00612	up
GABRA1	2.04289	2.10602874236453e-14	13.6765	up
CXCL17	2.03783	1.77523138339548e-18	17.7507	up
UNC5B-AS1	2.03429	8.94342642304721e-24	23.0485	up
CPE	2.0197	4.70003197079889e-177	176.328	up
CYP4F3	2.00492	2.10975197896584e-306	305.676	up
CCN3	2.00281	2.10975197896584e-306	305.676	up
DSG1	1.97794	2.10975197896584e-306	305.676	up
IGFBP5	1.95765	2.10975197896584e-306	305.676	up
KCNK13	1.95565	5.80151774788117e-34	33.2365	up
CCND1	1.94499	2.10975197896584e-306	305.676	up
MEOX1	1.9386	3.48277024763408e-141	140.458	up
AC127540.2	1.93845	2.35802032837708e-19	18.6275	up
PPP2R2C	1.93746	2.42295098650933e-19	18.6157	up
LMO1	1.91481	2.46564691424764e-22	21.6081	up
AP002761.4	1.90739	1.04825243368815e-35	34.9795	up
XDH	1.89695	1.55424774271624e-142	141.808	up
AP004608.1	1.89122	7.95507516646585e-62	61.0994	up
KRT6C	1.89089	7.22121398026812e-07	6.14139	up
SERPINB10	1.88883	9.07750910676255e-25	24.042	up
TMPRSS4	1.88114	1.99068657256111e-179	178.701	up
LINC01559	1.85096	5.51383369624942e-138	137.259	up
APOL4	1.84819	4.19043025847363e-21	20.3777	up
KRT14	1.84497	2.10975197896584e-306	305.676	up
COL5A3	1.83861	1.38477520273531e-40	39.8586	up
CALCRL	1.83817	5.14748369796029e-16	15.2884	up
CLIC5	1.83199	7.24407454488978e-296	295.14	up
PDLIM4	1.82478	2.10975197896584e-306	305.676	up
SLC9A2	1.8246	7.80856646508183e-247	246.107	up
BCAS1	1.81778	1.9290773045646e-111	110.715	up
IGFL2-AS1	1.81769	2.61892868425275e-36	35.5819	up
MRPL23-AS1	1.8151	2.27749604018834e-72	71.6425	up
MYCNOS	1.81179	7.30776444692653e-43	42.1362	up
GPRC5A	1.80748	2.10975197896584e-306	305.676	up
EDAR	1.79583	1.84361782854127e-11	10.7343	up
LINC01781	1.78337	3.28945371594118e-18	17.4829	up
SOD3	1.77988	4.0985531979075e-30	29.3874	up
AC005256.1	1.77639	6.91292968627039e-37	36.1603	up
SPON2	1.77299	2.10975197896584e-306	305.676	up
HOXB3	1.7716	6.51435418819985e-19	18.1861	up
ROBO4	1.7708	7.46822598512534e-12	11.1268	up
LINC00955	1.76975	7.47260847667427e-20	19.1265	up
ADIRF	1.75874	2.10975197896584e-306	305.676	up
NCCRP1	1.75313	2.10975197896584e-306	305.676	up
UPK2	1.74364	1.29088286452924e-111	110.889	up
SAA2	1.74361	7.78075677640231e-39	38.109	up
AC068580.2	1.73917	2.54323981258103e-33	32.5946	up
CDSN	1.73346	2.69572643702946e-12	11.5693	up
RARRES1	1.72148	2.10975197896584e-306	305.676	up
CRLF1	1.71414	2.10975197896584e-306	305.676	up
AC080013.4	1.71214	2.83499873955019e-35	34.5474	up
WFDC6	1.70831	8.12814979540096e-12	11.09	up
PRSS2	1.70365	2.35271810080821e-07	6.62843	up
MYL2	1.70365	0.00144621	2.83977	up
INHBA	1.70356	2.10975197896584e-306	305.676	up
MMP25	1.70186	1.06330382433189e-126	125.973	up
LBX1-AS1	1.70158	1.27710542560358e-18	17.8938	up
OAS1	1.69789	2.10975197896584e-306	305.676	up
ST8SIA6	1.68819	3.46147207046877e-37	36.4607	up
PMP2	1.6874	3.68519957001851e-08	7.43354	up
FOXQ1	1.68594	5.26070883721463e-11	10.279	up
LY6D	1.68425	2.1447021909938e-26	25.6686	up
FLT1	1.6799	1.99359593151896e-185	184.7	up
MAB21L4	1.67522	3.30318224317692e-25	24.4811	up
CHST1	1.67239	1.02693718027809e-143	142.988	up
CDH11	1.66795	7.38829008711185e-82	81.1315	up
HLA-DQB1	1.66782	5.35957355084456e-28	27.2709	up
IL19	1.66317	2.8215975448621e-102	101.55	up
GDF6	1.6594	7.02566972159016e-09	8.15331	up
KRT9	1.65544	2.10975197896584e-306	305.676	up
AL355482.1	1.65503	5.59462109628827e-19	18.2522	up
PSORS1C2	1.65362	5.17539523710166e-29	28.2861	up
PAMR1	1.65065	1.16786837482548e-23	22.9326	up
NCMAP	1.65052	2.81708764552054e-205	204.55	up
AC027251.1	1.64979	5.6888305830167e-11	10.245	up
AC008397.1	1.64049	3.93517375367831e-210	209.405	up
WFDC12	1.63177	1.1579713874264e-39	38.9363	up
KCTD15	1.63108	1.10172740040721e-143	142.958	up
KPNA7	1.62965	1.41924461895544e-06	5.84794	up
KCNQ3	1.62465	8.92943813031488e-261	260.049	up
LAMB3	1.61948	4.96614663603486e-293	292.304	up
ZNF365	1.61767	7.28185800436375e-17	16.1378	up
HTN1	1.61701	0.00452	2.34486	up
TGM2	1.6167	4.57727184753898e-127	126.339	up
RSPO3	1.61398	3.03854315743671e-48	47.5173	up
H19	1.60631	2.10975197896584e-306	305.676	up
MYCN	1.60239	2.77717089542043e-171	170.556	up
PTHLH	1.60216	6.00807897852648e-130	129.221	up
BX255923.1	1.60066	1.75576350090966e-27	26.7555	up
COLCA2	1.59706	1.27051506459045e-32	31.896	up
NT5DC4	1.59622	4.54185021147562e-22	21.3428	up
FNDC1	1.59612	5.03877004415559e-32	31.2977	up
LCN2	1.59019	2.10975197896584e-306	305.676	up
NMNAT2	1.58812	3.0455044205741e-46	45.5163	up
ALCAM	1.58585	2.10975197896584e-306	305.676	up
TNP1	1.58196	6.00370437215643e-06	5.22158	up
TH	1.57336	2.00748245737636e-106	105.697	up
HAR1B	1.57253	4.87561445858664e-11	10.312	up
EPPIN	1.57047	3.9078219080064e-15	14.4081	up
S100A5	1.5677	1.25321438948751e-54	53.902	up
PRSS12	1.56272	4.38414012267258e-156	155.358	up
KRT72	1.55631	3.35456487098509e-08	7.47436	up
NRAD1	1.555	2.10975197896584e-306	305.676	up
LAMC2	1.55069	2.53953786306247e-117	116.595	up
SBSN	1.54635	4.39409357238681e-14	13.3571	up
S100A14	1.54086	2.10975197896584e-306	305.676	up
CCN5	1.53671	2.24733030318109e-09	8.64833	up
HLA-DOB	1.53544	1.78468376859968e-35	34.7484	up
NNMT	1.53528	0.000131664	3.88053	up
EEF1A2	1.53106	9.83756128990794e-247	246.007	up
HS3ST5	1.52803	2.28261286598165e-33	32.6416	up
IGFBP4	1.52783	1.07003086384338e-93	92.9706	up
WFDC5	1.52626	1.47139547037755e-13	12.8323	up
CHST15	1.52488	4.03146782118985e-100	99.3945	up
SLC35F1	1.52462	3.1482070575442e-36	35.5019	up
AKAP12	1.52138	2.10975197896584e-306	305.676	up
C14orf180	1.51727	5.90664328362158e-217	216.229	up
S100A9	1.51555	2.10975197896584e-306	305.676	up
KDR	1.51495	4.14579918019547e-195	194.382	up
SPINK1	1.51474	6.632907876234e-90	89.1783	up
HOXB6	1.51471	9.28015433984049e-31	30.0324	up
LINC02594	1.50507	1.40557359635394e-64	63.8521	up
CARD16	1.50187	9.08223140483784e-37	36.0418	up
IFI27	1.5004	2.10975197896584e-306	305.676	up
TUBB2B	1.49873	6.37989867513524e-215	214.195	up
PRSS23	1.49693	2.32980361207868e-119	118.633	up
BBOX1	1.49194	4.35358735084228e-192	191.361	up
LHFPL1	1.48992	1.49733547157959e-11	10.8247	up
IL32	1.48912	3.19319387111432e-184	183.496	up
C3	1.48907	2.2608981379404e-65	64.6457	up
AL357833.1	1.4851	1.09249698004423e-15	14.9616	up
FGF1	1.48462	3.85969938332278e-225	224.413	up
TAF11L12	1.47927	0.0145252	1.83788	up
KRT27	1.47391	5.58043106955756e-05	4.25333	up
AC129507.4	1.46919	0.00723402	2.14062	up
SRPX2	1.46901	6.88450230935861e-38	37.1621	up
PLA2G7	1.46827	1.44408220325173e-14	13.8404	up
LAPTM5	1.4675	3.1380336017763e-10	9.50334	up
ALDH3B2	1.46439	4.0531340502997e-52	51.3922	up
FUT3	1.46357	2.10975197896584e-306	305.676	up
SMOC2	1.46319	9.67576772092125e-110	109.014	up
LINC02487	1.45979	2.10975197896584e-306	305.676	up
CFD	1.45937	1.74541015724295e-157	156.758	up
LINC02263	1.45793	3.69005797706804e-08	7.43297	up
KRT77	1.45793	0.0237412	1.6245	up
SAMSN1	1.45491	1.01784569947078e-07	6.99232	up
OLFML2A	1.45286	2.10975197896584e-306	305.676	up
TRIM49B	1.45217	0.00723402	2.14062	up
ACPP	1.45076	6.18176336744025e-17	16.2089	up
ST8SIA2	1.45014	9.48654499938235e-50	49.0229	up
SAMD9	1.44836	2.10975197896584e-306	305.676	up
ITIH6	1.44361	7.05070063957216e-56	55.1518	up
COLEC10	1.44235	1.0203027849314e-16	15.9913	up
BCO1	1.44155	1.7439630268848e-07	6.75846	up
KRT78	1.4369	6.28034426243372e-07	6.20202	up
EREG	1.43577	2.10975197896584e-306	305.676	up
AC018450.1	1.43535	3.25984901666143e-24	23.4868	up
KCNG1	1.43491	2.10975197896584e-306	305.676	up
LAMC1	1.43416	2.33348848190565e-210	209.632	up
PCARE	1.42938	1.12906841566729e-18	17.9473	up
STEAP4	1.42924	1.58857134300231e-248	247.799	up
SYT8	1.42117	2.10975197896584e-306	305.676	up
ST6GALNAC5	1.41998	4.59932882876571e-154	153.337	up
AC022706.1	1.41823	7.22244073227946e-95	94.1413	up
MVP	1.41437	2.10975197896584e-306	305.676	up
SLC5A8	1.41279	4.18264889170465e-32	31.3785	up
LINC01978	1.41147	9.24476245862643e-38	37.0341	up
FGF12	1.40241	5.04275272592484e-113	112.297	up
SAA4	1.40072	1.02674852888717e-20	19.9885	up
ATP10B	1.4007	9.49908007945177e-176	175.022	up
CWH43	1.39698	4.40972199829247e-151	150.356	up
MIA	1.39508	6.5447640461063e-258	257.184	up
PRSS3	1.39435	2.34104443826285e-11	10.6306	up
SCN3B	1.39414	4.79184557463385e-28	27.3195	up
ANK1	1.39406	1.64661100926418e-24	23.7834	up
SV2B	1.39179	4.72296523469906e-13	12.3258	up
LINC01589	1.38966	8.02516592475417e-11	10.0955	up
LINC01749	1.3895	4.53642994020445e-09	8.34329	up
CCDC85A	1.38827	2.02772070903636e-150	149.693	up
TFF3	1.38676	4.80191964682614e-06	5.31859	up
ZNF516	1.38638	4.46637674131478e-07	6.35004	up
AC007389.5	1.38598	7.03742958196118e-07	6.15259	up
AL161431.1	1.38598	0.000346717	3.46002	up
BIRC7	1.38571	5.81293841609051e-160	159.236	up
RIC3	1.38554	4.91413728197747e-06	5.30855	up
TSPAN1	1.38257	5.06560551298745e-32	31.2954	up
AC106795.3	1.38255	1.23120028076134e-06	5.90967	up
ST6GAL1	1.38067	2.31940636530825e-234	233.635	up
SCNN1A	1.38018	2.10975197896584e-306	305.676	up
NEGR1	1.37994	2.64990024856167e-22	21.5768	up
KIAA1324L	1.37712	8.63916225645158e-37	36.0635	up
SLPI	1.37711	2.10975197896584e-306	305.676	up
KLK6	1.36937	2.10975197896584e-306	305.676	up
HDAC9	1.36789	1.39208215073188e-75	74.8563	up
P2RY2	1.36773	1.50293233788745e-42	41.8231	up
EVPLL	1.36641	1.44538865961146e-50	49.84	up
USH1C	1.36434	6.25843859586384e-88	87.2035	up
GJB4	1.36425	5.5922643780013e-23	22.2524	up
ADGRL3	1.3634	1.45885461958348e-10	9.83599	up
KLK10	1.35928	2.10975197896584e-306	305.676	up
CCNA1	1.35882	9.00819123223279e-113	112.045	up
EPS8L3	1.35832	1.03777352432687e-12	11.9839	up
CLNK	1.35626	2.10975197896584e-306	305.676	up
AC004847.1	1.3525	2.6113040169281e-10	9.58314	up
DACT1	1.3525	3.48676615414241e-09	8.45758	up
DUOXA2	1.35014	3.53916096908276e-08	7.4511	up
IFI44	1.34786	1.01797622717671e-69	68.9923	up
MDFIC	1.34524	1.14623181653729e-218	217.941	up
INA	1.34226	2.10975197896584e-306	305.676	up
TNNC1	1.34141	5.32408709135332e-77	76.2738	up
KRT83	1.34116	2.10975197896584e-306	305.676	up
LPAR5	1.34094	4.38718934303365e-68	67.3578	up
RAI2	1.33825	9.96379996120603e-104	103.002	up
UNC5B	1.33792	3.38458647714508e-31	30.4705	up
AKR1C2	1.33369	1.06384385558502e-17	16.9731	up
AL121987.1	1.33267	1.70752548392447e-21	20.7676	up
SNCG	1.33135	7.11166703781182e-58	57.148	up
WFDC2	1.33027	2.10975197896584e-306	305.676	up
MISP	1.3286	4.49676261291809e-107	106.347	up
EYA4	1.32821	2.21548776691173e-59	58.6545	up
KCNH8	1.32804	8.43751384200101e-50	49.0738	up
PGLYRP4	1.32786	7.10588044226687e-05	4.14838	up
RCSD1	1.32731	9.47995077828003e-100	99.0232	up
PAH	1.32498	1.01011744902324e-07	6.99563	up
AL596087.2	1.3243	3.17005290320736e-167	166.499	up
RCAN2	1.32274	1.27124450383666e-56	55.8958	up
CCR1	1.32	7.29940394129468e-09	8.13671	up
AQP3	1.31939	2.10975197896584e-306	305.676	up
CAPN14	1.3193	1.0072786761824e-14	13.9969	up
CEACAM1	1.31526	2.10975197896584e-306	305.676	up
LAYN	1.31214	2.67834859157821e-32	31.5721	up
CNR1	1.31158	6.68341741307132e-45	44.175	up
PKHD1	1.30949	9.91586991364913e-09	8.00367	up
HLA-B	1.30908	2.85293555616955e-257	256.545	up
EHD3	1.30842	9.66334161941591e-56	55.0149	up
COL12A1	1.30699	9.6189774743268e-186	185.017	up
HOPX	1.30444	2.6026915238146e-50	49.5846	up
COLCA1	1.30406	2.40055212250623e-33	32.6197	up
HPGD	1.30393	1.5384128761283e-36	35.8129	up
AC114550.3	1.30082	9.7489452490803e-07	6.01104	up
PHLDA3	1.29995	2.10975197896584e-306	305.676	up
RAX	1.2983	7.99527591300143e-63	62.0972	up
IGF2BP2	1.29778	1.21256844296309e-115	114.916	up
HAS3	1.29763	3.20657448715762e-38	37.494	up
S100A4	1.29715	2.10975197896584e-306	305.676	up
CYP4B1	1.28641	1.22630284959646e-21	20.9114	up
LINC01752	1.28617	5.14504417787883e-09	8.28861	up
AL355312.4	1.28365	1.26040678824727e-115	114.899	up
LINC02721	1.28295	3.13422193244847e-20	19.5039	up
ACP7	1.28193	9.50971803323447e-17	16.0218	up
TRIM49	1.28126	0.00198496	2.70225	up
S100A16	1.2803	2.10975197896584e-306	305.676	up
C2orf91	1.27639	1.74351778690457e-06	5.75857	up
ALDH3B1	1.2759	5.28808033054365e-144	143.277	up
AC067930.3	1.27565	5.32417815882602e-26	25.2737	up
LIF	1.275	1.16098713449491e-38	37.9352	up
SLC6A14	1.27443	2.10975197896584e-306	305.676	up
DUSP4	1.27416	1.19019772869729e-172	171.924	up
FABP12	1.27282	7.60338770077879e-06	5.11899	up
TLR8-AS1	1.27282	1.12161384389665e-06	5.95016	up
FCGR2A	1.27274	8.93299708759595e-37	36.049	up
ANTXR2	1.27212	1.85276208219442e-47	46.7322	up
CMTM5	1.27183	1.27940805406522e-200	199.893	up
FBN2	1.26987	1.51847257273888e-93	92.8186	up
IFITM10	1.26887	1.815994882229e-224	223.741	up
KCNK15	1.26559	1.17258395982554e-128	127.931	up
LYPD3	1.26421	2.10975197896584e-306	305.676	up
ALPP	1.26397	1.21122139759273e-06	5.91678	up
CCDC15	1.26303	5.71002639780377e-07	6.24336	up
CAV1	1.26164	2.10975197896584e-306	305.676	up
CASC17	1.26085	7.93196906131877e-06	5.10062	up
PLA2G10	1.25966	8.18852359263677e-25	24.0868	up
SERPINA1	1.25927	2.01167440658775e-39	38.6964	up
VSIR	1.25746	2.10975197896584e-306	305.676	up
AC090409.1	1.25703	5.30134121081606e-33	32.2756	up
SYPL2	1.25644	1.51807719995061e-10	9.81871	up
OTOP1	1.25473	7.04540911958224e-07	6.15209	up
PTX3	1.25135	3.66983759371397e-169	168.435	up
LINC02716	1.24854	8.6392361085924e-11	10.0635	up
ISG20	1.2484	2.10975197896584e-306	305.676	up
KRTAP1-1	1.24803	0.0428946	1.3676	up
AC008556.1	1.24684	8.23367802428597e-27	26.0844	up
AC002066.1	1.2467	5.90096198770071e-08	7.22908	up
KLK5	1.24461	2.10975197896584e-306	305.676	up
CCL17	1.24348	1.05226318968646e-39	38.9779	up
AC130371.2	1.24296	5.40490431094972e-50	49.2672	up
AP005233.2	1.24066	7.73944163766137e-06	5.11129	up
CA10	1.24066	1.68123796438837e-06	5.77437	up
SDCBP2	1.23971	2.10975197896584e-306	305.676	up
GGT6	1.23913	2.95188218053777e-205	204.53	up
COL8A1	1.23814	4.89679587357212e-284	283.31	up
CHODL	1.23685	3.23204583044931e-104	103.491	up
AC013460.1	1.23571	9.42490882157687e-12	11.0257	up
RBP1	1.23435	2.10975197896584e-306	305.676	up
CFAP73	1.23349	5.11650656106814e-106	105.291	up
PRSS54	1.23252	2.52208108427009e-06	5.59824	up
SERPINB13	1.23252	5.18090728960605e-06	5.28559	up
EVX1	1.23163	3.72590278502739e-17	16.4288	up
IGFL1	1.23078	1.97149617611494e-12	11.7052	up
AL391056.1	1.23005	4.84202867716141e-36	35.315	up
DNER	1.22753	3.05549472242424e-92	91.5149	up
PIP	1.22551	5.70038136167163e-09	8.2441	up
AC007130.1	1.22347	3.68520280240997e-06	5.43354	up
BASP1	1.22188	2.10975197896584e-306	305.676	up
FBLN1	1.2218	8.82120442706586e-107	106.054	up
CST6	1.22134	2.06604782065722e-202	201.685	up
FP325318.1	1.22085	2.0634514063708e-81	80.6854	up
ARHGAP20	1.22082	1.21343068752507e-09	8.91599	up
PCDH1	1.2177	1.29361789415163e-255	254.888	up
AC021733.4	1.2175	1.74467204528845e-06	5.75829	up
PGM5	1.21742	4.04674846573159e-29	28.3929	up
SH3PXD2A-AS1	1.21445	5.03382910590212e-27	26.2981	up
TPO	1.21335	2.66018691813854e-05	4.57509	up
U62317.1	1.21296	1.08116026146363e-16	15.9661	up
TRIM29	1.21287	2.10975197896584e-306	305.676	up
AC011483.2	1.21198	4.68220939831336e-41	40.3295	up
BX470102.2	1.21158	4.5960776083655e-25	24.3376	up
MOGAT2	1.21154	3.22532488374613e-25	24.4914	up
AC007563.2	1.21103	7.68388622909364e-15	14.1144	up
CAV2	1.20953	2.10975197896584e-306	305.676	up
AKAIN1	1.20856	0.0085097	2.07009	up
AP005264.1	1.20856	1.71579929077877e-07	6.76553	up
MUC13	1.20851	1.46643859533594e-141	140.834	up
ANXA3	1.20848	2.10975197896584e-306	305.676	up
CAVIN3	1.2082	2.67675852513644e-185	184.572	up
TMEM270	1.20805	3.55116926386177e-53	52.4496	up
GPR153	1.20667	6.75892005107735e-88	87.1701	up
LOXL4	1.20401	1.28392100071126e-225	224.891	up
RAB27B	1.20293	1.74629721683625e-268	267.758	up
KIF1A	1.20272	2.10975197896584e-306	305.676	up
CHST11	1.20045	2.85537377882521e-67	66.5443	up
PSORS1C1	1.20031	2.7320276711933e-92	91.5635	up
AC011473.2	1.19769	2.67178810492276e-20	19.5732	up
AC128709.2	1.19747	2.45553020554632e-07	6.60985	up
B3GAT1	1.19667	2.08039807483874e-167	166.682	up
ITGB3	1.19607	9.80061581785282e-08	7.00875	up
TNC	1.19492	0.00457859	2.33927	up
VSNL1	1.19452	2.10975197896584e-306	305.676	up
MALL	1.19066	2.10975197896584e-306	305.676	up
IGFBP3	1.1901	1.09777574977439e-211	210.959	up
HEG1	1.18832	9.31939834678102e-84	83.0306	up
FN1	1.18829	8.04141049498378e-269	268.095	up
DACT2	1.18715	1.06408817951541e-74	73.973	up
KLK8	1.18665	2.10975197896584e-306	305.676	up
CDH2	1.18574	5.12544141791312e-72	71.2903	up
SMPX	1.1818	0.000576608	3.23912	up
MYO7B	1.17913	5.79018468727078e-10	9.23731	up
ADAMTS9	1.1751	1.50663086659053e-57	56.822	up
AC093426.2	1.17435	8.98989317591321e-06	5.04625	up
AC092353.2	1.17435	0.0110063	1.95836	up
AP002498.1	1.17435	5.58097216435629e-05	4.25329	up
MCEMP1	1.17377	2.09609456693083e-07	6.67859	up
IDO1	1.17173	2.35900164893751e-42	41.6273	up
GPC1	1.16962	2.10975197896584e-306	305.676	up
CTSD	1.16941	2.10975197896584e-306	305.676	up
TGM1	1.16876	1.71289829130038e-180	179.766	up
GLYATL2	1.1686	5.86825528492181e-83	82.2315	up
LINC02356	1.16832	1.24509464707345e-86	85.9048	up
ROCR	1.16818	2.10975197896584e-306	305.676	up
TMOD1	1.16769	1.21310516288586e-35	34.9161	up
FRG2C	1.16693	0.0491811	1.3082	up
SLURP2	1.16295	2.09529218376647e-25	24.6788	up
EDN2	1.16122	2.04806165647384e-98	97.6887	up
SP5	1.16069	2.7930837303282e-11	10.5539	up
APOB	1.15965	7.98109161243668e-08	7.09794	up
FAM50B	1.15965	2.06252048144302e-06	5.6856	up
HOXA3	1.15925	2.05279700871374e-23	22.6877	up
SERPINB7	1.15734	7.60355423087667e-06	5.11898	up
CXCL8	1.15665	1.38379719575957e-62	61.8589	up
KRT39	1.15523	2.58449435580403e-104	103.588	up
SHC4	1.1546	1.51794998682677e-265	264.819	up
AL590004.3	1.15407	8.97865469317724e-47	46.0468	up
MGLL	1.15397	2.10975197896584e-306	305.676	up
RHBDL2	1.14906	2.10975197896584e-306	305.676	up
SLC2A1	1.14777	2.10975197896584e-306	305.676	up
AC022509.1	1.14609	3.08281778575038e-06	5.51105	up
COL4A2	1.14553	1.11578041768683e-27	26.9524	up
SAMD9L	1.14524	1.82569397787746e-68	67.7386	up
FAR2	1.14387	3.366550832716e-10	9.47281	up
GDF7	1.14343	8.32821271181443e-40	39.0794	up
NAMA	1.14321	6.97770391879484e-15	14.1563	up
LINC00707	1.14308	9.19569838987223e-24	23.0364	up
AC005144.1	1.14258	3.09803586431811e-27	26.5089	up
LINC01133	1.14054	2.10975197896584e-306	305.676	up
QPCT	1.13959	1.65899179717764e-221	220.78	up
AC012629.1	1.1375	2.86197621542227e-05	4.54333	up
LRMDA	1.1375	4.02876161260174e-06	5.39483	up
VTN	1.1375	2.86197621542227e-05	4.54333	up
NFIA-AS2	1.136	1.81539193637935e-05	4.74103	up
TSHZ3	1.136	5.18195410176202e-06	5.28551	up
AC016866.1	1.13533	2.61310252292868e-22	21.5828	up
PLAC8	1.1339	2.10261202876185e-64	63.6772	up
NOD2	1.13385	6.93469107288224e-41	40.159	up
IL18	1.13128	2.47131889553284e-190	189.607	up
ZBTB7C	1.13093	6.92789820887694e-105	104.159	up
AP000679.1	1.1305	9.99154088275442e-31	30.0004	up
LINC02600	1.12982	4.46045730072208e-13	12.3506	up
EPS8L1	1.12946	2.10975197896584e-306	305.676	up
NCF2	1.12802	2.15141337581832e-08	7.66728	up
SLC16A3	1.12609	2.10975197896584e-306	305.676	up
VNN1	1.1259	1.12890882536226e-85	84.9473	up
NTF4	1.12584	1.59890747529239e-24	23.7962	up
GPR39	1.12547	5.90599625814757e-12	11.2287	up
ASXL3	1.12547	1.52712505483034e-11	10.8161	up
CENPVL3	1.12522	1.39686643535605e-06	5.85485	up
IL4R	1.12461	1.06579442427234e-20	19.9723	up
AF127936.2	1.12335	3.15808776139092e-05	4.50058	up
PHACTR1	1.12273	4.44025462343107e-132	131.353	up
LINC00518	1.12232	7.63129468288217e-132	131.117	up
CCKBR	1.12024	2.66070027919765e-05	4.575	up
AC103739.2	1.12024	2.66070027919765e-05	4.575	up
BTC	1.11892	2.10975197896584e-306	305.676	up
MAL2	1.11874	2.10975197896584e-306	305.676	up
FRK	1.11868	4.48945921565976e-220	219.348	up
LINC02677	1.11665	4.02086258227184e-69	68.3957	up
UBE2QL1	1.1145	7.63628858317412e-15	14.1171	up
TMIE	1.11429	7.23887535875154e-15	14.1403	up
MMP28	1.11259	4.29153914248534e-08	7.36739	up
EHD2	1.11217	9.11036960438779e-48	47.0405	up
LAMA4	1.11181	2.10975197896584e-306	305.676	up
LINC01526	1.11122	2.58496204277374e-09	8.58755	up
TGFBI	1.11034	2.12223780022681e-05	4.67321	up
PPP2R2B	1.11034	0.000204998	3.68825	up
AC093458.1	1.11034	1.30228719539861e-05	4.88529	up
VWA5A	1.11034	2.12223780022681e-05	4.67321	up
THRA1/BTR	1.11034	5.2739844519721e-05	4.27786	up
PSMB9	1.11013	3.9482578255812e-56	55.4036	up
SPNS2	1.10862	2.10975197896584e-306	305.676	up
KLK13	1.1058	8.64566545135868e-19	18.0632	up
ANO4	1.10545	3.87409017496627e-12	11.4118	up
KLK9	1.10545	1.3445871081292e-12	11.8714	up
C11orf53	1.10494	6.27240104543972e-10	9.20257	up
CXCL16	1.10363	2.10975197896584e-306	305.676	up
SLURP1	1.10258	7.02008893198969e-19	18.1537	up
ACTBL2	1.10153	3.74381979039695e-12	11.4267	up
HGD	1.09953	6.90468426595292e-41	40.1609	up
AC103691.1	1.09942	3.52159729601659e-06	5.45326	up
DDX59-AS1	1.09924	1.73120503913137e-28	27.7617	up
UBE2L6	1.09823	2.47835970593016e-36	35.6058	up
AC008011.2	1.09603	3.42686347583225e-05	4.4651	up
APOL3	1.09525	8.79732888865752e-98	97.0556	up
S100A8	1.0945	0.00150399	2.82275	up
VGLL3	1.09406	5.68757709772446e-86	85.2451	up
AC004264.1	1.09353	8.51950653074396e-08	7.06959	up
PTGES	1.09213	2.10975197896584e-306	305.676	up
AC007743.1	1.09019	9.92602223887681e-83	82.0032	up
PPP4R4	1.09006	1.01277005655747e-32	31.9945	up
AC093732.1	1.0871	7.12840608786311e-07	6.14701	up
AL118522.1	1.08633	1.61741069079976e-11	10.7912	up
MMRN2	1.08473	6.76930067365245e-10	9.16946	up
KLK12	1.08376	5.53343828538855e-122	121.257	up
AC009244.2	1.08329	4.749124703958e-09	8.32339	up
LINC01170	1.08298	3.49653777943119e-14	13.4564	up
ANXA11	1.08293	2.10975197896584e-306	305.676	up
MET	1.0827	5.30510496954099e-181	180.275	up
MOXD1	1.08254	4.41852803739115e-16	15.3547	up
COL4A1	1.08247	1.27504401997016e-07	6.89447	up
KRT75	1.08223	4.92400046040232e-13	12.3077	up
AC112229.2	1.0802	3.42631199386531e-05	4.46517	up
DSC3	1.0788	2.10975197896584e-306	305.676	up
AC105446.1	1.07815	2.35493799083938e-06	5.62802	up
AC087273.1	1.07815	1.02550716301941e-05	4.98906	up
BMP4	1.07815	5.03837984262523e-06	5.29771	up
TMEM211	1.07771	2.93849089020953e-16	15.5319	up
LINC01668	1.07515	1.28613716150759e-14	13.8907	up
MEIS3	1.07341	2.62373780783603e-65	64.5811	up
AC082651.1	1.07006	5.52194940199072e-07	6.25791	up
GPAT3	1.0691	1.15129601324223e-198	197.939	up
FAM78B	1.06616	2.10975197896584e-306	305.676	up
DYNLRB2	1.06483	7.10961827212649e-05	4.14815	up
PLPPR4	1.0635	3.24196124724596e-15	14.4892	up
ADAMTS9-AS2	1.06295	2.8032997785409e-09	8.55233	up
RFPL2	1.06238	1.00534756386891e-08	7.99768	up
RNASEL	1.06215	1.98825612939892e-58	57.7015	up
TNFAIP2	1.06206	1.23621145329645e-192	191.908	up
IL15	1.06188	8.73102917482293e-108	107.059	up
CD109	1.05935	2.10975197896584e-306	305.676	up
AC015688.6	1.05887	5.58109314688292e-05	4.25328	up
KRTAP4-1	1.05887	5.58109314688292e-05	4.25328	up
AC023480.1	1.05875	5.61281012685649e-09	8.25082	up
LIPH	1.05774	2.10975197896584e-306	305.676	up
AP006284.1	1.05746	8.76136473929276e-87	86.0574	up
COPZ2	1.05615	3.07364576542805e-23	22.5123	up
WFDC10B	1.05357	8.55832921636068e-06	5.06761	up
HLA-DRB1	1.05246	2.80867408801485e-190	189.551	up
FFAR2	1.05176	2.33406122183449e-13	12.6319	up
ZFPM2	1.05095	6.89773236056735e-19	18.1613	up
NOS1	1.04935	0.000439113	3.35742	up
ROPN1B	1.0493	2.10975197896584e-306	305.676	up
CCL28	1.04729	1.49020077823827e-268	267.827	up
RUNDC3B	1.04676	4.91049670593813e-13	12.3089	up
LINC01549	1.04656	2.81875133503459e-07	6.54994	up
C5orf46	1.04629	4.6174467953298e-165	164.336	up
ADH1C	1.04582	0.000380968	3.41911	up
EVX1-AS	1.04498	3.52452974194222e-06	5.4529	up
KCNH5	1.04289	2.6623373935358e-05	4.57474	up
CRTAM	1.03979	6.69832818079407e-06	5.17403	up
AF127577.1	1.03979	1.45251140424518e-05	4.83788	up
AC027807.2	1.03572	3.04336091914143e-11	10.5166	up
SLC22A16	1.03521	5.75036252349636e-45	44.2403	up
ROBO3	1.03464	2.05251208209506e-42	41.6877	up
AC138150.2	1.03438	7.17216518287743e-20	19.1443	up
NPAS2	1.03352	2.10975197896584e-306	305.676	up
LINC01014	1.03279	1.0351966316652e-06	5.98498	up
ABLIM3	1.0327	1.62150749403446e-06	5.79008	up
CYP2C8	1.03257	3.41752897788562e-05	4.46629	up
SPINK4	1.03181	5.12582256225879e-05	4.29024	up
PKNOX2	1.03181	5.12582256225879e-05	4.29024	up
CLDN1	1.03108	2.10975197896584e-306	305.676	up
THSD4	1.03102	4.47801561320681e-124	123.349	up
ELMO1	1.02944	2.91475035239169e-145	144.535	up
AC025539.1	1.029	8.58160517948528e-09	8.06643	up
DTX1	1.029	7.55650153280518e-08	7.12168	up
HS3ST1	1.02821	9.22210681763168e-286	285.035	up
C15orf54	1.02693	2.06845547286568e-06	5.68435	up
RASGEF1A	1.02506	5.07406921760071e-18	17.2946	up
MYO5B	1.02488	2.10975197896584e-306	305.676	up
ALPG	1.02485	0.0237412	1.6245	up
GBP2	1.02418	2.82127027824494e-07	6.54956	up
AC133681.1	1.02239	2.75779160348235e-06	5.55944	up
LHX5-AS1	1.02239	1.51596665738028e-06	5.81931	up
UROC1	1.0213	1.41910677093532e-28	27.848	up
MYO1G	1.02107	2.01297633309099e-57	56.6962	up
ALDH1L1-AS2	1.02071	0.000131741	3.88028	up
LINC00323	1.01898	1.97753813891445e-56	55.7039	up
SYTL2	1.01882	3.052274756073e-235	234.515	up
CACNG1	1.01845	1.05462797021984e-21	20.9769	up
BTBD11	1.01834	8.97761602549586e-09	8.04684	up
STK32A	1.01781	6.80714837501829e-12	11.167	up
GBX2	1.01746	1.83772078076685e-25	24.7357	up
NMB	1.01737	2.10975197896584e-306	305.676	up
AC009480.1	1.0159	9.47551649217757e-09	8.0234	up
KCNJ4	1.0159	1.91919378620562e-09	8.71688	up
DMBT1	1.01509	6.27954825300299e-21	20.2021	up
TMBIM1	1.01463	2.10975197896584e-306	305.676	up
LINC00857	1.01371	2.27016192411376e-35	34.6439	up
AC005753.3	1.01357	8.78488865513206e-05	4.05626	up
C9orf135	1.01357	0.000346975	3.4597	up
AC007786.2	1.01357	8.78488865513206e-05	4.05626	up
RPRM	1.0132	6.08036574771195e-23	22.2161	up
HELT	1.01188	2.47059216388874e-08	7.6072	up
GATM	1.01171	5.7254262120663e-96	95.2422	up
LHX5	1.01141	1.7468978282558e-51	50.7577	up
CTTNBP2	1.01091	1.05977330403058e-17	16.9748	up
AC018978.1	1.0087	3.08593062766622e-15	14.5106	up
NALCN-AS1	1.00859	4.18871010396527e-05	4.37792	up
KRTAP3-1	1.00859	0.000585953	3.23214	up
KRT33A	1.00859	4.18871010396527e-05	4.37792	up
HOXA-AS3	1.00694	9.44582228129063e-09	8.02476	up
RTP4	1.00663	4.10116398451842e-83	82.3871	up
PROS1	1.00596	8.28325471024794e-74	73.0818	up
COL18A1	1.00467	2.10975197896584e-306	305.676	up
AC130888.1	1.00431	1.7132812922159e-06	5.76617	up
HOXA7	1.0022	4.09178439462076e-100	99.3881	up
FAM81B	1.00211	3.52762721322103e-06	5.45252	up
S100A6	1.00147	2.10975197896584e-306	305.676	up
GAL3ST4	1.0007	1.57718631786218e-135	134.802	up
AC244453.2	-1.00002	0.0237045	1.62517	down
AL109840.2	-1.00038	1.47743452936592e-06	5.83049	down
AC108925.1	-1.00189	6.6323860335003e-05	4.17833	down
AC004837.4	-1.00348	0.000566805	3.24657	down
IL1R2	-1.00355	0.00370595	2.4311	down
AL354811.1	-1.00532	0.000151634	3.8192	down
ADAMTS1	-1.00636	1.65053131772491e-39	38.7824	down
AL356776.2	-1.00638	0.000493242	3.30694	down
AC105339.6	-1.00724	2.71775756895522e-07	6.56579	down
AL096840.2	-1.00774	0.0195396	1.70909	down
AL137802.2	-1.01066	1.77617317932732e-05	4.75051	down
AL135791.1	-1.01178	1.8962609316331e-05	4.7221	down
MIR378D2HG	-1.01485	0.00323007	2.49079	down
FAM124B	-1.01499	0.000407065	3.39034	down
AC073263.2	-1.01503	0.00256106	2.59158	down
AL691447.2	-1.01523	0.0108366	1.96511	down
FKBP5	-1.01594	2.84581734700206e-12	11.5458	down
C2orf72	-1.01605	1.94346348661947e-07	6.71142	down
AC104472.1	-1.01625	0.00761227	2.11849	down
Z93241.1	-1.01974	0.000546279	3.26259	down
LONRF2	-1.02045	3.83214926284218e-23	22.4166	down
AC096637.2	-1.02166	7.15704806899845e-06	5.14527	down
HELLPAR	-1.02219	4.73404586586077e-16	15.3248	down
AC005837.1	-1.02272	6.3410746581105e-05	4.19784	down
AC022211.3	-1.02383	0.0207728	1.68251	down
ARHGEF6	-1.0242	2.44618459163573e-12	11.6115	down
HPDL	-1.03023	4.09329242154088e-18	17.3879	down
HMGB2	-1.03055	2.37880712345134e-104	103.624	down
ARHGAP11B	-1.03065	0.00684201	2.16482	down
USP2-AS1	-1.03317	1.0818431111641e-07	6.96584	down
PEG10	-1.03464	2.02583894821933e-62	61.6934	down
AL021155.5	-1.03507	2.08516938599488e-06	5.68086	down
TRPC4	-1.03541	1.69695571759348e-05	4.77033	down
RASGRF1	-1.03605	3.78644868776972e-05	4.42177	down
TICRR	-1.03692	3.11450218691209e-45	44.5066	down
C20orf144	-1.03695	0.035087	1.45485	down
GPR156	-1.0395	0.000158661	3.79953	down
VPS9D1-AS1	-1.03957	2.62180612958895e-10	9.5814	down
KIF25-AS1	-1.03987	0.0121101	1.91685	down
AL355488.1	-1.04075	1.22046573095439e-05	4.91347	down
AL136295.17	-1.04487	0.00768101	2.11458	down
PLAAT5	-1.04551	3.64870088939866e-06	5.43786	down
AL596325.1	-1.04557	0.0122079	1.91336	down
AC025171.3	-1.04572	1.28206644144895e-06	5.89209	down
AL022069.1	-1.04798	1.32545329636446e-13	12.8776	down
MPP7-DT	-1.05111	0.0051075	2.29179	down
TERC	-1.05185	0.0013327	2.87527	down
RAET1E	-1.05217	0.00234887	2.62914	down
TRIM72	-1.05271	9.81392635687269e-06	5.00816	down
AC100803.2	-1.05358	0.0457499	1.33961	down
AC025470.2	-1.05413	0.0470924	1.32705	down
AC127002.2	-1.05621	0.00285286	2.54472	down
ITPKB-AS1	-1.05629	0.0176966	1.75211	down
AC006329.1	-1.05697	7.69667721565269e-59	58.1137	down
HIST1H2BO	-1.05713	6.23469088770792e-06	5.20519	down
AC008875.1	-1.05717	0.0444837	1.3518	down
AL358072.1	-1.05785	0.0387978	1.41119	down
CENPF	-1.05811	7.52176495643265e-150	149.124	down
NPW	-1.05964	4.2745897980229e-15	14.3691	down
AP000845.1	-1.06237	6.60515110445823e-05	4.18012	down
RN7SL832P	-1.06335	9.0773703909574e-07	6.04204	down
AL020997.5	-1.06448	8.32244268530592e-10	9.07975	down
NRCAM	-1.06723	1.15726519706026e-08	7.93657	down
CCNB1	-1.07102	2.99093201122526e-37	36.5242	down
POU3F2	-1.07334	0.0181568	1.74096	down
LINC01705	-1.07477	1.21856101287059e-07	6.91415	down
WIF1	-1.07671	5.04135512513859e-48	47.2975	down
CLPSL2	-1.07677	0.0113434	1.94526	down
COL28A1	-1.07679	0.0364874	1.43786	down
TGFBR3	-1.07689	4.7242853003728e-06	5.32566	down
AC006946.3	-1.07793	0.00469988	2.32791	down
NUAK2	-1.07937	1.94161038410104e-08	7.71184	down
AC005899.8	-1.08593	0.000780214	3.10779	down
AC098934.4	-1.08599	0.0370986	1.43064	down
LINC02601	-1.08651	0.0437367	1.35915	down
C21orf58	-1.08844	2.81177160327698e-79	78.551	down
HIST1H2BI	-1.09073	0.00219856	2.65786	down
ATP1B2	-1.09365	0.00567926	2.24571	down
HIST1H2AD	-1.09372	5.12831345545438e-08	7.29003	down
AC007613.1	-1.09381	0.020434	1.68965	down
AC021269.3	-1.09481	0.00862345	2.06432	down
TMSB15A	-1.09666	6.78218319491979e-40	39.1686	down
AC096564.2	-1.09943	0.0342739	1.46504	down
PPP1R27	-1.10045	0.000161053	3.79303	down
SOX2	-1.10236	4.57115171976466e-06	5.33997	down
AC118469.2	-1.10586	0.00619882	2.20769	down
ERCC6L	-1.10622	1.05322995656252e-20	19.9775	down
AC132192.2	-1.10738	4.88970379169567e-11	10.3107	down
IL12RB2	-1.10748	2.4176069619736e-06	5.61661	down
AC127024.4	-1.10778	0.0225944	1.646	down
HIST1H4F	-1.10909	0.000278399	3.55533	down
DEPDC1B	-1.1142	5.673255060979e-20	19.2462	down
HIST1H3C	-1.11497	7.07360054109319e-19	18.1504	down
BX284668.6	-1.11698	8.85694793984594e-10	9.05272	down
AC117382.2	-1.1193	0.00701933	2.1537	down
PAX3	-1.11958	6.87319672280302e-14	13.1628	down
HIST1H2BG	-1.1202	1.00586437102806e-24	23.9975	down
HIST1H1D	-1.12055	3.81925978785333e-58	57.418	down
ISL2	-1.12193	0.0349953	1.45599	down
HFM1	-1.12299	0.00037816	3.42232	down
AC123023.1	-1.12451	2.82041661858282e-07	6.54969	down
PPM1E	-1.12537	3.04047941485556e-05	4.51706	down
AC015936.1	-1.12594	0.0101844	1.99207	down
AC009053.2	-1.12598	0.000642802	3.19192	down
CTNNAL1	-1.12625	3.52658282361677e-20	19.4526	down
TYMSOS	-1.12662	2.39122588280915e-31	30.6214	down
AC008378.1	-1.12676	0.000127088	3.89589	down
AC239799.2	-1.13397	3.3972335380308e-21	20.4689	down
MCIDAS	-1.13414	0.04552	1.3418	down
SNHG4	-1.13684	3.74282385768119e-26	25.4268	down
AC084782.1	-1.13953	0.000338475	3.47047	down
AL627232.1	-1.13986	0.0276586	1.55817	down
AL137077.2	-1.14162	1.98201685276733e-06	5.70289	down
CHRNB4	-1.14186	0.0392797	1.40583	down
CASC11	-1.14298	0.00048226	3.31672	down
LINC01521	-1.14303	0.0014373	2.84245	down
DRAIC	-1.14348	1.55324022430099e-05	4.80876	down
GRIA2	-1.14636	1.855997507161e-05	4.73142	down
AC069185.1	-1.15344	1.70873153406636e-05	4.76733	down
AP000873.4	-1.15471	0.0488208	1.31139	down
AC022868.2	-1.15693	0.00995487	2.00196	down
POMC	-1.15761	1.88288517249987e-37	36.7252	down
PIF1	-1.15915	7.01296904062027e-29	28.1541	down
AC010834.2	-1.16435	0.00528451	2.277	down
TSC22D1-AS1	-1.1674	5.13023539485682e-10	9.28986	down
HRH3	-1.16795	0.0360324	1.44331	down
AC084782.2	-1.17063	0.0329403	1.48227	down
ACVR2B-AS1	-1.17385	0.020764	1.68269	down
AL606760.3	-1.17882	1.68324227654485e-07	6.77385	down
MIR17HG	-1.1843	8.11814908183715e-40	39.0905	down
GRM2	-1.18503	2.60059217358654e-05	4.58493	down
AL355075.4	-1.19257	1.23230774241089e-21	20.9093	down
HIST1H2BN	-1.19302	7.63111764437684e-12	11.1174	down
AC000068.1	-1.19427	0.0018516	2.73245	down
AC092338.2	-1.19687	0.000258247	3.58796	down
AC032011.1	-1.19692	0.0116992	1.93184	down
AL137060.3	-1.19952	5.74323562348119e-05	4.24084	down
NEK2	-1.19955	7.42394535396346e-89	88.1294	down
AC002429.2	-1.20039	1.64322051379516e-05	4.7843	down
HIST1H1B	-1.2007	1.29667714892853e-90	89.8872	down
LKAAEAR1	-1.20226	1.44052711247062e-05	4.84148	down
AL049557.1	-1.20317	0.0158653	1.79955	down
LINC01515	-1.20453	5.51843204460102e-07	6.25818	down
ZNF84-DT	-1.2064	0.0263424	1.57934	down
AC011446.3	-1.20696	0.0017388	2.75975	down
DUSP9	-1.20906	2.93865557367459e-15	14.5319	down
AL138960.1	-1.2126	0.022775	1.64254	down
AC009269.5	-1.2126	0.0302667	1.51903	down
HIST3H2BB	-1.21288	5.10405313825164e-11	10.2921	down
HIST1H3H	-1.21343	5.80340170591575e-21	20.2363	down
AC106820.4	-1.21452	0.00117591	2.92963	down
HIST1H2BJ	-1.21675	8.82805679821497e-18	17.0541	down
C11orf16	-1.21676	0.0426939	1.36963	down
STARD4-AS1	-1.21748	1.60577508960596e-05	4.79432	down
HIST1H3A	-1.21758	1.85549586750598e-16	15.7315	down
AC064836.2	-1.22422	0.00515495	2.28778	down
AC022558.1	-1.24226	0.000457738	3.33938	down
DUSP27	-1.24296	2.0648752483296e-13	12.6851	down
AC027307.3	-1.24444	2.52208732173734e-08	7.59824	down
AC069224.1	-1.24713	4.81601056178147e-06	5.31731	down
HIST1H4A	-1.2491	4.52039226376729e-08	7.34482	down
AC019294.2	-1.25052	0.00359164	2.44471	down
LINC02076	-1.25155	0.00198223	2.70285	down
AL683813.1	-1.25517	1.15732406755077e-40	39.9365	down
HIST1H2AB	-1.25531	2.25203132414564e-22	21.6474	down
IGDCC4	-1.25889	0.000258487	3.58756	down
AC010624.5	-1.26094	1.63279437633236e-10	9.78707	down
AL591503.1	-1.26539	0.0229459	1.63929	down
NRP2	-1.26968	9.70182282215048e-16	15.0131	down
NEUROG2	-1.27279	0.0271743	1.56584	down
AC073352.2	-1.27326	0.0112742	1.94792	down
AC093849.3	-1.27377	0.0284028	1.54664	down
HIST1H4I	-1.27517	0.0430987	1.36554	down
HIST1H2AG	-1.27624	2.21308362604853e-46	45.655	down
HIST1H2BB	-1.27633	2.21548376916144e-25	24.6545	down
AC027228.2	-1.28157	0.0459901	1.33734	down
NUDT13	-1.28178	0.0238162	1.62313	down
AL031705.1	-1.28334	0.00253269	2.59642	down
TRAF3IP3	-1.28335	3.21524135959493e-14	13.4928	down
AL451085.1	-1.28449	1.44373068123843e-09	8.84051	down
LOH12CR2	-1.28935	0.0473589	1.3246	down
LGALS12	-1.29261	0.00186994	2.72817	down
AC010327.8	-1.29272	0.0134361	1.87173	down
AL391095.3	-1.29799	0.00495812	2.30468	down
TMEM155	-1.29883	0.00668676	2.17478	down
ANKRD36	-1.30054	2.37647322123236e-86	85.6241	down
AC072022.2	-1.30263	0.00360973	2.44252	down
FMR1-AS1	-1.30524	5.92662986514692e-05	4.22719	down
PLAAT2	-1.30532	2.07547755172111e-13	12.6829	down
AL022476.1	-1.30558	1.62810890234952e-06	5.78832	down
AC253572.2	-1.30836	1.27641992023196e-13	12.894	down
AC083973.1	-1.30885	0.00209458	2.6789	down
E2F3-IT1	-1.30948	2.09349787327868e-08	7.67913	down
AC005064.1	-1.31162	0.0329205	1.48253	down
AL591846.2	-1.31241	1.13238299579822e-13	12.946	down
TMEM204	-1.31437	0.0295458	1.5295	down
AP000648.9	-1.31463	0.00951093	2.02178	down
PRMT5-AS1	-1.315	0.000278276	3.55552	down
AC104461.1	-1.31586	0.0459866	1.33737	down
AC099811.3	-1.32593	0.039134	1.40745	down
ASB11	-1.3327	0.0459767	1.33746	down
LRRC8C	-1.33595	8.30751238726578e-18	17.0805	down
AC023302.1	-1.34283	0.00956948	2.01911	down
AC013391.2	-1.35067	0.00301196	2.52115	down
AL136366.1	-1.35471	1.38103066306902e-18	17.8598	down
RPRML	-1.35511	7.18018897156971e-38	37.1439	down
TLX1	-1.3554	7.305055400605e-28	27.1364	down
EYA1	-1.35857	0.00192015	2.71666	down
LRRC8C-DT	-1.35949	1.84419390604313e-21	20.7342	down
ARC	-1.36137	4.3078488570929e-68	67.3657	down
EPHA8	-1.36307	1.03262209409667e-05	4.98606	down
NALCN	-1.36426	1.24537012398973e-10	9.9047	down
AP005717.1	-1.36725	0.0021245	2.67274	down
LINC01357	-1.36779	0.000216981	3.66358	down
PDE3B	-1.37217	1.37471248504802e-16	15.8618	down
GAST	-1.3731	0.0374145	1.42696	down
SPATA48	-1.37401	0.000446912	3.34978	down
AL096870.6	-1.37451	0.0147206	1.83207	down
SLC16A10	-1.37852	1.76574426961001e-32	31.7531	down
AL023803.2	-1.3787	1.59083600408302e-11	10.7984	down
CNR2	-1.38043	0.0134188	1.87229	down
FAM216A	-1.39165	2.7422724351767e-46	45.5619	down
AP000915.2	-1.395	0.0054105	2.26676	down
AL354892.2	-1.39572	0.0257848	1.58864	down
AC096734.2	-1.39705	0.0349827	1.45615	down
TNFAIP8L3	-1.39881	0.000400798	3.39707	down
NREP	-1.40396	2.97004179887174e-31	30.5272	down
RRS1-AS1	-1.4107	3.24559946572123e-13	12.4887	down
CCDC168	-1.41092	2.95102343206604e-24	23.53	down
PDZRN3-AS1	-1.4129	0.00266255	2.5747	down
AP002982.2	-1.4129	0.00434316	2.36219	down
TREX2	-1.4162	0.034798	1.45845	down
AP002833.1	-1.43001	0.00424353	2.37227	down
LINC02261	-1.43525	0.0295658	1.52921	down
AC009879.4	-1.43958	7.8002680946779e-08	7.10789	down
AC105339.3	-1.4411	0.0287237	1.54176	down
AC097173.2	-1.44526	0.0305255	1.51534	down
AC023983.1	-1.44526	0.0305255	1.51534	down
HIST1H2BM	-1.44736	3.82145468200115e-07	6.41777	down
TEX38	-1.45734	0.0106142	1.97411	down
PLPPR3	-1.46379	0.00567437	2.24608	down
AC008088.1	-1.46483	0.0140875	1.85117	down
AC068946.3	-1.46612	0.0369938	1.43187	down
CCDC190	-1.47672	0.000367366	3.4349	down
CHRNG	-1.48129	0.0140865	1.8512	down
MUCL1	-1.49487	2.83787094364339e-217	216.547	down
EMILIN3	-1.49891	6.18401849266373e-05	4.20873	down
AC011498.1	-1.50518	1.79979573949106e-07	6.74478	down
CLPSL1	-1.5074	4.40877509545476e-05	4.35568	down
AC078778.1	-1.51615	0.0231462	1.63552	down
CHRNA3	-1.52866	0.000883721	3.05368	down
OLFM4	-1.5325	1.8807855111495e-07	6.72566	down
ITGBL1	-1.5356	3.68042671374477e-16	15.4341	down
LINC02515	-1.54226	5.43233794437475e-14	13.265	down
AL021807.1	-1.54367	8.87743294342511e-05	4.05171	down
LINC02197	-1.54449	0.00310981	2.50727	down
AC010998.3	-1.57062	0.0126663	1.89735	down
AL390961.2	-1.58725	0.0109493	1.96061	down
TERT	-1.59335	0.00479694	2.31904	down
IRF8	-1.59837	2.6122259359431e-12	11.583	down
MYBL1	-1.60342	1.10112218614759e-208	207.958	down
CU633906.2	-1.63918	0.00487339	2.31217	down
BX284668.2	-1.66008	0.00688414	2.16215	down
AL590434.1	-1.6618	2.65109621568121e-09	8.57657	down
MEIOB	-1.70706	4.28361969833598e-37	36.3682	down
AC109925.2	-1.72406	0.0101944	1.99164	down
AC245052.7	-1.72406	0.00886693	2.05223	down
ZIC2	-1.72949	0.00479399	2.3193	down
ACTL8	-1.73133	0.00807339	2.09294	down
BRINP2	-1.75585	4.45246837861514e-15	14.3514	down
AL109946.1	-1.76368	2.38036416908402e-06	5.62336	down
RBM46	-1.77088	9.05803982526589e-21	20.043	down
IL20RA	-1.81598	4.14175584356388e-23	22.3828	down
COLEC12	-1.8174	1.63623013890011e-44	43.7862	down
LHX6	-1.8329	2.2773664893989e-73	72.6426	down
LRRC3B	-1.86635	5.6010897106593e-08	7.25173	down
CA8	-1.89523	1.58504901797916e-137	136.8	down
AC023886.1	-1.93992	8.27822361397184e-08	7.08206	down
ADAMTS18	-1.97591	0.0020846	2.68098	down
MIR7-3HG	-1.99872	0.00369093	2.43286	down
LINC02660	-2.03183	9.65107661323215e-06	5.01542	down
SEMA6D	-2.07165	1.17233608542651e-06	5.93095	down
AC005921.4	-2.19297	0.00111437	2.95297	down
AC092723.3	-2.24374	1.49225260128761e-30	29.8262	down
RELN	-2.25112	0.00058043	3.23625	down
RPL3L	-2.2808	0.00492408	2.30767	down
LRRC14B	-2.50453	1.43105956855685e-20	19.8443	down
