# Supplementary material for: Fitness and transcriptional plasticity of human breast cancer single-cell-derived clones
Source: Cell Rep. 2025 May 12;44(5):115699. doi: 10.1016/j.celrep.2025.115699 (PMC12117018; doi:10.1016/j.celrep.2025.115699)
Supplement: Table S5. Differentially expressed genes comparing cells from propagating and transient clones in basal model STG139 [file mmc5.xlsx]

## Sheet: STG139_LTvST_DE
gene	log2FC	p_adj	neglog10adjP	DE
CLDN4	7.28374	1.98537127574537e-134	133.702	up
KRT19	7.19703	1.17594635213224e-173	172.93	up
CALML5	6.50453	2.29779434799365e-82	81.6387	up
S100A1	6.36567	1.86340034715396e-54	53.7297	up
CLDN3	6.18908	6.72329021792112e-39	38.1724	up
ELF3	6.11302	3.4865596672006e-118	117.458	up
TACSTD2	5.83589	2.24595523767215e-149	148.649	up
CLDN7	5.32018	1.86466904140084e-60	59.7294	up
AZGP1	5.09777	2.6856338636368e-148	147.571	up
EPCAM	5.01434	1.16299105342925e-57	56.9344	up
MGP	4.97503	1.39251779377194e-47	46.8562	up
IFI27	4.96042	3.83883087520647e-22	21.4158	up
FABP7	4.83257	4.56872535576449e-41	40.3402	up
KRT14	4.77997	1.25607992618569e-95	94.901	up
KRT7	4.60333	7.77948881010879e-108	107.109	up
S100A14	4.59629	2.11316961694959e-41	40.6751	up
PPP1R1A	4.54245	2.24770627275923e-29	28.6483	up
TPT1-AS1	4.53276	8.60721631114783e-55	54.0651	up
KRT6B	4.46939	2.97797717929247e-108	107.526	up
MIR205HG	4.46078	5.29844215636457e-117	116.276	up
CDH1	4.43288	3.33319986003785e-22	21.4771	up
DSG3	4.39477	4.40401945685486e-20	19.3562	up
AP1M2	4.32608	7.44905471590552e-22	21.1279	up
TC2N	4.30757	1.291312464183e-24	23.889	up
EHF	4.30036	9.04398697154324e-25	24.0436	up
TM4SF1	4.15527	1.36895397588849e-99	98.8636	up
RASGEF1B	4.15392	1.9214292914141e-20	19.7164	up
ZNF750	4.11721	1.91539967662692e-18	17.7177	up
PKIB	4.04188	2.67791632607754e-16	15.5722	up
SCRG1	3.96149	2.01216467355711e-16	15.6963	up
ANK3	3.93951	7.6740661961165e-22	21.115	up
CYBA	3.93759	1.36832717794661e-49	48.8638	up
CDH19	3.91156	2.93466710384595e-14	13.5324	up
MARVELD3	3.90789	1.32068956522291e-19	18.8792	up
XAF1	3.85019	2.62378476272655e-35	34.5811	up
VAMP8	3.81279	5.27211390216613e-57	56.278	up
AC063960.1	3.80831	1.03136113416263e-16	15.9866	up
AQP3	3.8014	1.17862255844436e-13	12.9286	up
CRABP1	3.74297	9.37302988087459e-11	10.0281	up
PLAU	3.73688	4.64618795673298e-15	14.3329	up
IFIT1	3.73391	4.33963761053365e-23	22.3625	up
S100P	3.72691	5.9637071941304e-10	9.22448	up
PRELP	3.71245	1.3516863739668e-14	13.8691	up
TTYH1	3.71067	7.79809496733884e-11	10.108	up
CCK	3.68098	2.11873523534046e-08	7.67392	up
SPINT1	3.66758	2.77203871766583e-13	12.5572	up
KCNB1	3.6542	7.71798770188882e-14	13.1125	up
MCF2L	3.6404	6.41035710395813e-13	12.1931	up
MYLIP	3.63225	9.85878227762902e-22	21.0062	up
PEG3	3.63138	1.97022786609059e-14	13.7055	up
IGF2	3.63008	9.3032207981655e-11	10.0314	up
AC036176.3	3.60253	1.48467983675995e-17	16.8284	up
RAB11FIP1	3.55825	2.49788901896644e-42	41.6024	up
RAB25	3.54549	2.58906792360569e-14	13.5869	up
NUPR2	3.52999	5.43592663743057e-12	11.2647	up
TFCP2L1	3.52496	1.1156903426902e-15	14.9525	up
IFIT2	3.47391	4.16934388352926e-06	5.37993	up
SPINT1-AS1	3.46177	1.12418247565e-11	10.9492	up
MALL	3.44109	4.14541200779437e-13	12.3824	up
SH3YL1	3.38543	5.14339849068647e-32	31.2887	up
RNASE1	3.35298	2.70681646116077e-08	7.56754	up
CRACR2B	3.33497	5.17129109648052e-15	14.2864	up
ERBB3	3.32765	5.82808224286417e-10	9.23447	up
MPZL2	3.32339	1.2769071779194e-10	9.89384	up
EDN2	3.25114	1.0052630949267e-11	10.9977	up
MAL2	3.23985	2.60181248473542e-09	8.58472	up
KLK8	3.23077	2.09858844616235e-08	7.67807	up
ESRP1	3.20261	5.59556189246516e-11	10.2522	up
SYNGR1	3.19023	3.06653614891302e-13	12.5134	up
IFIT3	3.17763	1.05795415557207e-09	8.97553	up
BBC3	3.17509	1.83454594542441e-31	30.7365	up
MACC1	3.15599	1.9214541250183e-08	7.71637	up
HCG18	3.14163	1.920126427371e-48	47.7167	up
NDUFA4L2	3.13845	1.43625165251346e-14	13.8428	up
ALKAL2	3.13639	2.84789103613375e-36	35.5455	up
EFHD1	3.12476	6.25521258688329e-14	13.2038	up
AL121944.1	3.12358	5.77886482404086e-17	16.2382	up
PLAAT3	3.11033	4.67539987016222e-14	13.3302	up
MX1	3.07513	1.87178278287329e-22	21.7277	up
NAALADL2	3.06184	7.99669104253821e-09	8.09709	up
BST2	3.05194	1.14397203220199e-07	6.94158	up
RHOV	3.03629	5.37400086148587e-19	18.2697	up
LINC00472	3.02605	1.19943911331933e-11	10.921	up
CACNA1A	2.98091	1.51194668498444e-11	10.8205	up
ITGB6	2.97749	8.0492250523285e-08	7.09425	up
GSTA1	2.97749	5.00886739801409e-06	5.30026	up
SLPI	2.96193	1.79848978408427e-106	105.745	up
TRIM38	2.95625	4.01087919527622e-44	43.3968	up
ZNF165	2.95287	7.67407824186537e-10	9.11497	up
GALNT3	2.94454	1.42831772187633e-07	6.84518	up
B3GALT5	2.94454	1.11836953284196e-07	6.95141	up
GADD45B	2.93106	1.61638034603834e-39	38.7915	up
FXYD3	2.92609	8.76872900050135e-15	14.0571	up
CLU	2.91394	2.06961278862714e-19	18.6841	up
LEMD1	2.91287	4.91316258052468e-10	9.30864	up
KRTCAP3	2.90323	3.6510156801328e-19	18.4376	up
SELENOP	2.89795	4.21928091804675e-85	84.3748	up
LLGL2	2.89296	1.12648577550268e-08	7.94827	up
TM4SF1-AS1	2.88815	5.29459710093369e-08	7.27617	up
TMEM213	2.88211	6.50086068061451e-07	6.18703	up
AREG	2.8819	5.18992744896173e-14	13.2848	up
SMPDL3A	2.8763	1.83886190292723e-07	6.73545	up
ECHDC2	2.87396	9.0138491979965e-11	10.0451	up
MYC	2.87319	1.62222863469194e-39	38.7899	up
AC010336.8	2.87148	7.82245297823375e-17	16.1067	up
PTCHD1	2.85898	2.66063479095032e-08	7.57501	up
RCAN1	2.85726	4.63410655897164e-64	63.334	up
TPD52	2.84912	2.89910352541469e-08	7.53774	up
ST8SIA6	2.83495	4.64258514620914e-07	6.33324	up
PLAUR	2.82925	4.06508068661596e-23	22.3909	up
MYO6	2.8198	2.16189121743186e-14	13.6652	up
COBL	2.81686	5.98511243713017e-07	6.22293	up
SULT1C4	2.8121	6.3885768435873e-09	8.1946	up
SNORC	2.81078	3.90777038830597e-06	5.40807	up
EPS8L2	2.80392	4.85356763982382e-08	7.31394	up
SLC35F3	2.79854	2.60183939968238e-06	5.58472	up
AL121839.2	2.79854	5.4910184286182e-07	6.26035	up
SLC6A14	2.79854	7.02783527187915e-07	6.15318	up
PROM1	2.79238	1.25126683925221e-06	5.90265	up
AQP5	2.79009	9.80046420958628e-11	10.0088	up
STEAP4	2.77297	1.48966175889052e-06	5.82691	up
RASGRP3	2.76775	2.59300910751284e-07	6.5862	up
GRHL2	2.74851	7.61032810835348e-07	6.1186	up
CASZ1	2.71446	1.21464995132562e-07	6.91555	up
TM4SF18	2.70844	3.61459557582152e-08	7.44194	up
OCLN	2.70376	2.16175459629149e-08	7.66519	up
APCDD1	2.69305	1.67461097653541e-09	8.77609	up
ARL5B	2.69201	8.24588974579282e-44	43.0838	up
CITED4	2.68719	5.48743703777829e-34	33.2606	up
GMPR	2.67056	9.13262529077563e-08	7.0394	up
NR4A3	2.65741	2.81958392029256e-13	12.5498	up
PPM1K	2.65651	3.36269158613691e-15	14.4733	up
TAGLN	2.6557	1.18838260076492e-13	12.925	up
AC092338.3	2.65383	1.1908371303914e-08	7.92415	up
MSLN	2.65207	6.3975278369691e-08	7.19399	up
DMKN	2.64779	4.3048918564152e-07	6.36604	up
ARHGDIB	2.64638	8.45932381734778e-08	7.07266	up
OVOL1	2.63608	5.08234319905811e-05	4.29394	up
OAS2	2.61908	1.6204111172743e-06	5.79037	up
AC008875.3	2.61111	1.93038984360208e-11	10.7144	up
KRT15	2.6083	1.11772141161361e-05	4.95167	up
MUC16	2.60635	3.51511546431633e-06	5.45406	up
SORBS2	2.60218	1.59528196404711e-09	8.79716	up
AC025263.1	2.59675	2.72697435988294e-07	6.56432	up
TNFSF10	2.59304	8.86987368670936e-24	23.0521	up
ITPKC	2.59144	5.34802280107526e-16	15.2718	up
PLEKHS1	2.57997	1.31250659284929e-05	4.8819	up
NCALD	2.57641	2.72911184642453e-07	6.56398	up
LINC00342	2.57044	6.3681725015317e-09	8.19599	up
VTCN1	2.55578	2.308369063496e-07	6.63669	up
PLLP	2.55108	6.33806233688605e-06	5.19804	up
AC007906.2	2.54814	1.22782500994901e-06	5.91086	up
B3GALT5-AS1	2.54774	1.493489769834e-06	5.8258	up
GCNT2	2.54217	1.07057741113559e-07	6.97038	up
MAPK13	2.5355	1.493489769834e-06	5.8258	up
NFATC1	2.53497	5.29682432113461e-12	11.276	up
HERC6	2.52975	3.67882018016931e-08	7.43429	up
JUP	2.52784	5.19713583768382e-14	13.2842	up
KRT16	2.52777	1.01741448422189e-14	13.9925	up
COL17A1	2.51695	1.33814046134771e-05	4.8735	up
FBXO2	2.51136	2.62452462599527e-08	7.58095	up
GJC3	2.50663	1.1157057954029e-05	4.95245	up
CDC42BPG	2.50663	1.20636080828181e-05	4.91852	up
LIME1	2.49513	1.1868559737204e-13	12.9256	up
CCDC18-AS1	2.4915	1.96088155506732e-05	4.70755	up
PRLR	2.48662	1.57111527953051e-06	5.80379	up
TMEM265	2.48631	4.28951024292995e-10	9.36759	up
MBOAT1	2.48446	1.89532331269134e-14	13.7223	up
RAP2B	2.46979	7.75098764924984e-47	46.1106	up
SYT8	2.46811	1.52640109505039e-13	12.8163	up
PPM1L	2.46076	1.42059851187962e-05	4.84753	up
GABRG3	2.45297	2.49048833130366e-05	4.60372	up
IFIH1	2.45008	2.26044789354115e-08	7.64581	up
ZNF107	2.44517	3.65241936620158e-08	7.43742	up
KANK4	2.44514	4.00181471955723e-05	4.39774	up
PRSS8	2.44514	3.15617191856281e-05	4.50084	up
HSBP1L1	2.44437	1.14128037174844e-10	9.94261	up
AFDN-DT	2.44024	1.14005289764398e-05	4.94307	up
BHLHE41	2.43982	2.58964686361035e-09	8.58676	up
ROCR	2.43727	4.68360669180993e-05	4.32942	up
PARP14	2.43206	2.00085380402102e-17	16.6988	up
CD24	2.43179	7.12224191014692e-74	73.1474	up
TRIM22	2.43038	3.18933107240375e-08	7.4963	up
KLK7	2.42935	0.000176418	3.75346	up
ST6GALNAC5	2.42705	1.05117814586932e-05	4.97832	up
EGR4	2.42329	1.35860965312652e-06	5.86691	up
PRR36	2.42243	1.75651118912988e-08	7.75535	up
MUC15	2.42139	3.15532775329311e-05	4.50096	up
ANKRD36C	2.41467	5.94828210377151e-10	9.22561	up
GBP2	2.41452	3.67776289581457e-09	8.43442	up
KANK1	2.39353	8.29941051492126e-06	5.08095	up
KLF6	2.38373	1.61421650711326e-78	77.792	up
PIK3C2G	2.3799	1.71026556765638e-05	4.76694	up
OSR1	2.37268	6.40753056275706e-05	4.19331	up
IL17RE	2.37268	3.41969302147271e-05	4.46601	up
HOOK2	2.37057	1.35718221173065e-58	57.8674	up
LINC01956	2.36739	2.02464762830788e-06	5.69365	up
NCAM1	2.35608	0.000190762	3.71951	up
OSGIN2	2.35226	1.57806919450949e-05	4.80187	up
ALDH1A3	2.3477	8.0631661591546e-05	4.09349	up
NSUN6	2.34074	5.05218443487943e-11	10.2965	up
LAD1	2.33927	8.72267199610843e-05	4.05935	up
ESRRG	2.33927	4.32434199700828e-05	4.36408	up
DSEL	2.33927	8.72267199610843e-05	4.05935	up
EDN1	2.33827	1.1967409837801e-07	6.922	up
PROM2	2.33143	2.3836687439732e-06	5.62275	up
BICDL2	2.3308	0.000101655	3.99287	up
KRT23	2.32706	3.48062519072867e-06	5.45834	up
AFMID	2.32231	1.97519346902993e-07	6.70439	up
PPP1R14A	2.32228	0.000176378	3.75356	up
ART3	2.32097	1.36122240002925e-06	5.86607	up
ASCL2	2.32097	1.36122240002925e-06	5.86607	up
EN1	2.31972	4.31247597184536e-42	41.3653	up
ITGB8	2.31891	1.26224968828926e-18	17.8989	up
C5orf46	2.29532	5.65558347289724e-05	4.24752	up
SLC11A2	2.29532	2.17989404168783e-05	4.66156	up
TMEM61	2.28766	0.000101639	3.99294	up
BAIAP2	2.28766	0.000190753	3.71953	up
APCDD1L-DT	2.28216	5.00574668271807e-16	15.3005	up
LINC01819	2.27888	0.000101639	3.99294	up
ACTG2	2.27888	0.000762858	3.11756	up
RNF39	2.27888	0.000206303	3.6855	up
MIR200CHG	2.27888	0.000101639	3.99294	up
MAFF	2.26883	1.83533267419014e-40	39.7363	up
ECEL1	2.26231	2.42681705086557e-06	5.61496	up
CRISPLD1	2.25856	9.659492468507e-05	4.01505	up
TTC39A	2.2503	1.1145794234575e-05	4.95289	up
ANG	2.24971	2.06963104975352e-06	5.68411	up
FOLR1	2.24035	7.0207232512345e-21	20.1536	up
TFAP2C	2.23633	3.49522268733811e-12	11.4565	up
RAET1L	2.23414	0.000483585	3.31553	up
PTGIS	2.23414	0.000176281	3.7538	up
ZNF117	2.23325	2.01044017902198e-08	7.69671	up
LINC01315	2.23325	2.17530880613157e-08	7.66248	up
PRKAG2	2.22853	4.81541924076056e-19	18.3174	up
FZD3	2.22502	0.000190715	3.71961	up
IFI6	2.2198	4.07437218240546e-39	38.3899	up
GRHL1	2.21784	1.67123994325428e-05	4.77696	up
LTC4S	2.21585	0.000162856	3.7882	up
BCL11B	2.21559	5.4610907357142e-06	5.26272	up
PDE4B	2.21048	1.92014327862697e-27	26.7167	up
AL031668.2	2.20842	1.28588339605801e-11	10.8908	up
IRF9	2.20562	1.89053010842208e-42	41.7234	up
PRKX	2.20165	1.92994654880551e-11	10.7145	up
AC006141.1	2.1984	1.25007102278057e-06	5.90307	up
GNAO1	2.19772	7.09762237780474e-05	4.14889	up
LINC00842	2.19732	0.000385362	3.41413	up
ANKRD37	2.19437	2.33397186012158e-27	26.6319	up
ST14	2.18994	8.95259221018204e-05	4.04805	up
BAMBI	2.18906	1.26327329677624e-10	9.8985	up
MYBPC1	2.18797	0.000415059	3.38189	up
CSAD	2.18653	5.93421232504615e-06	5.22664	up
VMP1	2.18049	4.2753934774091e-48	47.369	up
VIT	2.17855	0.000448587	3.34815	up
GLYATL2	2.1779	2.69395996094824e-05	4.56961	up
TCP11L2	2.17754	1.47518091188593e-06	5.83115	up
IRF7	2.16863	3.36756515865695e-08	7.47268	up
CP	2.16621	9.7402368611809e-07	6.01143	up
NPY1R	2.15954	0.00022296	3.65177	up
OVOL2	2.15954	0.000240668	3.61858	up
GPRC5A	2.15936	8.16948097675101e-10	9.08781	up
AC025171.2	2.15688	1.43927299152677e-05	4.84186	up
RASSF5	2.15065	2.4992177775064e-05	4.6022	up
KIT	2.15035	0.000132579	3.87753	up
C1orf210	2.14993	0.00022296	3.65177	up
RNF13	2.14887	8.72259967234834e-11	10.0594	up
TRIM73	2.14569	3.3127824902341e-06	5.47981	up
PPP1R9A	2.14252	6.8385782009894e-07	6.16503	up
EPB41L1	2.13879	1.04957154295721e-05	4.97899	up
C1orf116	2.13421	0.000104815	3.97958	up
RTP4	2.13053	0.00044858	3.34816	up
SERPINB5	2.12544	1.07553777667795e-25	24.9684	up
CDC40	2.12127	6.79353092223591e-11	10.1679	up
LINC01913	2.12074	0.000414927	3.38203	up
SMARCA2	2.11907	8.29977014616122e-16	15.0809	up
DSC2	2.11756	4.60578649293165e-25	24.3367	up
AL683813.1	2.11138	1.1183869603287e-06	5.95141	up
C5orf66-AS1	2.10878	0.000138666	3.85803	up
TLE4	2.10808	2.04171908742913e-10	9.69	up
TGFBR3	2.10687	1.32698103669461e-06	5.87714	up
SH3BGR	2.10607	9.73364114017692e-19	18.0117	up
IFI44L	2.10232	3.97463155265417e-19	18.4007	up
SERTAD4	2.09386	1.40280269851994e-12	11.853	up
ISG15	2.09157	2.93326728169945e-17	16.5326	up
LINC01133	2.09094	0.00111933	2.95104	up
ERP27	2.09094	0.000448559	3.34818	up
AC023157.3	2.08871	2.30815955052881e-06	5.63673	up
EPB41L5	2.08311	1.70467121348626e-05	4.76836	up
ADPRHL1	2.07925	0.000181273	3.74167	up
TXNIP	2.07387	1.84822579717553e-34	33.7332	up
PRRG4	2.0617	1.57155614109401e-09	8.80367	up
GABPB1-AS1	2.06076	5.08322892684382e-15	14.2939	up
IL20RA	2.06051	0.00060788	3.21618	up
CA5B	2.06035	7.4903058791411e-07	6.1255	up
RHBDL1	2.05834	8.74922422375985e-05	4.05803	up
HMGA1	2.05832	3.7093815234376e-14	13.4307	up
AL009179.2	2.03986	0.000705245	3.15166	up
FOXC1	2.03573	5.69014681547062e-17	16.2449	up
KLHL24	2.03456	4.7036332642311e-15	14.3276	up
GADD45A	2.03299	5.45861982225295e-37	36.2629	up
ZBTB20	2.02664	2.88055360790525e-24	23.5405	up
TNS4	2.01891	0.000762389	3.11782	up
TINCR	2.01891	0.00111933	2.95104	up
MANSC1	2.01365	0.000110573	3.95635	up
MAML2	2.01097	1.86829244113654e-13	12.7286	up
BEX2	2.00679	1.32987480824113e-12	11.8762	up
TRIM29	2.00485	3.7256715975876e-10	9.4288	up
MYO1E	1.99845	0.000119916	3.92112	up
AC093496.1	1.99765	0.00433446	2.36307	up
CALCOCO1	1.99199	6.07891347815612e-05	4.21617	up
BTN3A2	1.9917	2.05225247654988e-10	9.68777	up
TENT5B	1.98917	0.000462836	3.33457	up
IQGAP2	1.98917	0.000462836	3.33457	up
CCDC14	1.98787	4.93744731997264e-14	13.3065	up
LMBR1L	1.9869	0.000705146	3.15172	up
METTL7A	1.9869	0.000705146	3.15172	up
ATP8B1	1.9869	0.000823213	3.08449	up
CRB3	1.9869	0.000823213	3.08449	up
HSPA1B	1.98471	5.57488612566144e-23	22.2538	up
KIF13B	1.97533	0.000163799	3.78569	up
YBX2	1.97533	0.000140078	3.85363	up
RABGAP1L	1.97465	3.83364007313397e-06	5.41639	up
COL9A3	1.9717	9.54097642068089e-05	4.02041	up
PLAAT4	1.9715	1.24167705494055e-08	7.90599	up
ADIRF-AS1	1.9711	0.000367819	3.43437	up
PLEKHB1	1.9711	0.000397472	3.40069	up
PWWP3B	1.9711	0.000625367	3.20386	up
RICTOR	1.96774	1.35922941248874e-06	5.86671	up
LINC02487	1.96517	0.0014097	2.85087	up
GOLGA8A	1.96487	0.000111296	3.95352	up
RBP4	1.96286	2.00160296091893e-16	15.6986	up
IQCN	1.96278	5.04364207993591e-05	4.29726	up
TACC2	1.96278	1.54178103741951e-14	13.812	up
FGFR2	1.96186	1.29907510307458e-06	5.88637	up
CLDN23	1.95763	1.11441723948117e-06	5.95295	up
AL513548.1	1.95417	0.0012065	2.91847	up
DPYSL3	1.95281	0.000499052	3.30185	up
FAM83B	1.95111	8.86107860910701e-05	4.05251	up
TMEM150C	1.9494	3.24242341451875e-06	5.48913	up
PTPN4	1.94478	1.07325937303173e-06	5.9693	up
GSDMC	1.9431	0.000884622	3.05324	up
SLC28A3	1.9431	0.0014097	2.85087	up
AATK	1.9431	0.00160776	2.79378	up
FBLN5	1.94161	1.9106245729977e-07	6.71882	up
APCDD1L	1.93631	2.30815955052881e-06	5.63673	up
ATP2C2	1.93193	0.00130449	2.88456	up
KCNQ1OT1	1.93055	3.66796835699827e-58	57.4356	up
RSAD2	1.92796	0.000482851	3.31619	up
SVOPL	1.92493	0.000537955	3.26925	up
EXPH5	1.92068	0.0012065	2.91847	up
SLC19A2	1.91319	3.45297797598442e-05	4.46181	up
MPZL3	1.90935	0.00130449	2.88456	up
ISLR	1.90935	0.00151561	2.81941	up
FBN3	1.90935	0.00187148	2.72781	up
PDE4C	1.90935	0.00319566	2.49544	up
PPFIBP2	1.90368	0.000261935	3.58181	up
PTPRF	1.90287	2.35966818214972e-15	14.6271	up
OFD1	1.89119	2.08527455189139e-26	25.6808	up
SOX9-AS1	1.88857	1.04161431255279e-08	7.98229	up
DAPK2	1.8869	0.000676384	3.16981	up
PPL	1.8864	0.00173549	2.76058	up
PLK2	1.88493	4.52926886864422e-18	17.344	up
IFIT5	1.87829	4.19177279606166e-07	6.3776	up
PPP1R1B	1.87723	0.00124636	2.90436	up
F11R	1.87646	1.69602545517507e-15	14.7706	up
DDX60L	1.87484	0.000160047	3.79575	up
CLK1	1.87359	1.67507626911132e-18	17.776	up
SLC25A25	1.87292	8.76219546101477e-07	6.05739	up
UACA	1.86598	3.80264719154942e-10	9.41991	up
SSTR2	1.86461	0.00018913	3.72324	up
TET1	1.86419	8.27656556833823e-11	10.0821	up
MARK2	1.86409	1.2110320091219e-08	7.91684	up
PCP4	1.85949	6.96345635023256e-07	6.15718	up
SYCP2	1.85922	2.22932352316985e-16	15.6518	up
MKNK2	1.85618	1.78043360760265e-05	4.74947	up
MDFIC	1.85385	0.000608382	3.21582	up
ZNF397	1.8525	3.80940436639739e-09	8.41914	up
ELF5	1.85128	0.00187139	2.72783	up
CLMN	1.85128	0.00235687	2.62766	up
KALRN	1.84784	0.00106871	2.97114	up
LMO7-AS1	1.84784	0.00115628	2.93694	up
HACD2	1.84543	2.63470040232657e-09	8.57927	up
CMTR2	1.83963	7.18549242717729e-08	7.14354	up
TMEM125	1.83938	0.00201721	2.69525	up
FOLH1	1.83938	0.00201721	2.69525	up
SH2D3A	1.8379	0.00124677	2.90421	up
FRZB	1.83685	0.00424365	2.37226	up
TRIM2	1.83665	1.7784699044148e-07	6.74995	up
LRATD1	1.83421	2.3840650181647e-05	4.62268	up
IRX3	1.83183	1.41433908327364e-29	28.8494	up
MLPH	1.8279	0.00115665	2.9368	up
PARP9	1.82629	2.05056628647809e-07	6.68813	up
BRAF	1.82157	3.53670654818686e-09	8.4514	up
HELZ2	1.81914	3.49900596541316e-05	4.45606	up
KIAA1328	1.81811	1.94310401538809e-05	4.7115	up
ELF3-AS1	1.81783	0.0013511	2.86931	up
DZANK1	1.81783	0.00135108	2.86932	up
LPIN1	1.81686	8.92762590489662e-05	4.04926	up
ROR1	1.81528	0.00235687	2.62766	up
PLCL1	1.81528	0.00344732	2.46252	up
SYNE4	1.81528	0.00254788	2.59382	up
NDRG1	1.81205	9.61385525660303e-16	15.0171	up
POLR2J3	1.81195	1.47552696329951e-19	18.8311	up
ODF3B	1.80927	1.10453603813189e-06	5.95682	up
OLMALINC	1.80901	2.05583770307513e-05	4.68701	up
PRELID2	1.80308	0.00235687	2.62766	up
MAP3K8	1.80297	4.18264592066938e-05	4.37855	up
CHMP4C	1.80177	0.000110353	3.95721	up
PRH1	1.79177	1.17097439911476e-09	8.93145	up
LGR6	1.79077	0.00371995	2.42946	up
FBXL20	1.79077	0.00296289	2.52828	up
KHDRBS3	1.78757	1.22406155893308e-06	5.9122	up
AASDH	1.78718	0.00135154	2.86917	up
ABCA1	1.78269	0.000565098	3.24788	up
BOC	1.78208	5.50028793585433e-07	6.25961	up
SESN1	1.78095	9.33633018715689e-10	9.02982	up
SUDS3	1.78079	4.00010599457027e-08	7.39793	up
LRRN2	1.77836	0.00371995	2.42946	up
HLF	1.77836	0.00296289	2.52828	up
PIGA	1.77374	0.000112768	3.94781	up
RNMT	1.76969	1.49388310337887e-28	27.8257	up
DPP7	1.76729	0.000322783	3.49109	up
POU3F1	1.76678	0.00216427	2.66469	up
AIF1L	1.76639	0.00179109	2.74688	up
LINC00885	1.76584	0.00275351	2.56011	up
SEMA4A	1.76471	7.14102087053713e-07	6.14624	up
ZNF83	1.75895	7.58190041411747e-06	5.12022	up
LAMA3	1.75777	0.00200715	2.69742	up
AF117829.1	1.75403	2.62842611197262e-08	7.5803	up
F2R	1.75321	0.0067978	2.16763	up
CNKSR2	1.75321	0.00433376	2.36314	up
AC245407.2	1.74621	0.00027835	3.55541	up
YPEL3	1.74614	3.2300582984204e-16	15.4908	up
CNKSR1	1.74528	0.00166299	2.77911	up
AKR1B10	1.74528	0.00749611	2.12516	up
BTN3A3	1.74332	0.000566766	3.2466	up
CCL28	1.74047	0.00980477	2.00856	up
OGT	1.73938	2.08604781328003e-08	7.68068	up
TBX3	1.73696	1.76403636197434e-13	12.7535	up
LYPD3	1.73696	6.65909005110434e-11	10.1766	up
AK9	1.73531	0.000708221	3.14983	up
GRB7	1.73531	0.000454687	3.34229	up
XRN1	1.73508	8.23204711447201e-08	7.08449	up
CKMT2-AS1	1.73462	0.00243808	2.61295	up
STK26	1.7335	3.61558373401597e-11	10.4418	up
CCL2	1.73197	0.00200229	2.69847	up
CASP14	1.72762	0.00847748	2.07173	up
KCNK15	1.72762	0.00582362	2.23481	up
SLC25A37	1.72734	5.99138838126179e-20	19.2225	up
CWF19L2	1.72701	1.12196163762494e-05	4.95002	up
DDX17	1.72683	8.8105905368129e-46	45.055	up
ARHGEF26-AS1	1.72387	0.00208705	2.68047	up
SLC51A	1.72387	0.00305329	2.51523	up
TF	1.72283	0.000157411	3.80297	up
LMO7	1.72125	1.06692069159497e-07	6.97187	up
MXI1	1.72014	1.56272123507623e-10	9.80612	up
AARD	1.71938	1.21761793156901e-08	7.91449	up
GMFG	1.71843	1.97780006135306e-08	7.70382	up
RBM47	1.71634	0.000225429	3.64699	up
TMC4	1.71465	0.00433376	2.36314	up
RNF149	1.71256	6.69193687131386e-06	5.17445	up
NABP1	1.71256	9.33829096298385e-06	5.02973	up
HLA-E	1.70962	1.82997656163834e-24	23.7376	up
LINC01198	1.70801	7.18939142253303e-05	4.14331	up
NBEAL1	1.7074	9.52895122469708e-08	7.02095	up
PLSCR1	1.707	3.41176779661763e-25	24.467	up
FZD8	1.70367	5.0358182151479e-05	4.29793	up
SEMA6A	1.70202	6.22248615079644e-09	8.20604	up
KDF1	1.70156	0.00466658	2.331	up
C2CD6	1.70156	0.00502	2.2993	up
SOSTDC1	1.70156	0.00466658	2.331	up
ALAD	1.70156	0.00433376	2.36314	up
PLPP2	1.69876	9.93360246839903e-18	17.0029	up
ZNF33A	1.68879	1.26200128015037e-16	15.8989	up
AC004130.2	1.68844	2.58735565778991e-05	4.58714	up
SYNM	1.68836	0.00629362	2.2011	up
LRBA	1.68623	9.95579351024452e-06	5.00192	up
KDM7A-DT	1.68151	0.000129626	3.88731	up
RTCA-AS1	1.68103	0.000684639	3.16454	up
NCOA7	1.6809	3.85083036396738e-39	38.4144	up
CD164	1.68054	3.36519247668845e-28	27.473	up
MBNL2	1.68048	3.29387328780989e-17	16.4823	up
MCF2L-AS1	1.68006	0.00330175	2.48126	up
REC8	1.68006	0.00263931	2.57851	up
U62317.1	1.68006	0.0044703	2.34966	up
TRIB1	1.67703	1.44236567322903e-12	11.8409	up
AC010789.1	1.67503	0.0054053	2.26718	up
RERG	1.67429	2.19483290625966e-06	5.6586	up
PRNP	1.67155	3.77144323650511e-15	14.4235	up
PRKAA1	1.67072	9.25758446902944e-06	5.0335	up
TSPAN18	1.66963	0.00103513	2.985	up
PILRB	1.66959	6.52758989257595e-08	7.18525	up
AC016949.1	1.6689	0.00330196	2.48123	up
TTC39C-AS1	1.6689	0.00356227	2.44827	up
DDX58	1.66773	9.70146294496674e-08	7.01316	up
SPON2	1.66438	5.99446541590493e-08	7.22225	up
ROPN1B	1.66157	0.00629362	2.2011	up
BARX2	1.66157	0.00629362	2.2011	up
GNG7	1.66157	0.0054053	2.26718	up
PLCB4	1.66157	0.0067977	2.16764	up
ANXA2R	1.66157	1.90783970690458e-09	8.71946	up
ABHD5	1.66139	2.34356124021631e-10	9.63012	up
WSB1	1.65894	3.60086680843072e-27	26.4436	up
PTGER4	1.65765	0.00517034	2.28648	up
FAM227A	1.65765	0.00330322	2.48106	up
LGALS3	1.65742	4.78190693326624e-45	44.3204	up
FOXD3-AS1	1.65484	0.00173562	2.76055	up
DTNB	1.65347	6.70495966787907e-05	4.1736	up
ARGLU1	1.6534	8.24669260941901e-69	68.0837	up
NRIP1	1.65183	4.7485386439758e-10	9.32344	up
TOB2	1.65068	5.29768091818065e-19	18.2759	up
HSPA1A	1.65012	6.40745855742094e-27	26.1933	up
SLC26A2	1.65005	3.10779191959446e-06	5.50755	up
ZSWIM4	1.64977	0.000414927	3.38203	up
ADIRF	1.64958	5.80606135127674e-05	4.23612	up
SHTN1	1.64853	7.0199058639484e-08	7.15367	up
HORMAD1	1.64799	0.0067977	2.16764	up
CXCL10	1.64799	0.0400729	1.39715	up
SLAIN1	1.64799	0.0067977	2.16764	up
PPP1R10	1.64693	1.83451497921857e-15	14.7365	up
ARHGEF28	1.64631	0.00356371	2.4481	up
ANKRD36	1.64532	2.31946476107929e-05	4.63461	up
MAGI1	1.64511	0.00217517	2.66251	up
KCNK5	1.6442	0.00249377	2.60314	up
RSRP1	1.64398	2.54182904953051e-27	26.5949	up
LY6K	1.64305	9.24687139546696e-08	7.03401	up
CLEC7A	1.64071	1.38749559002337e-13	12.8578	up
FAM53C	1.63882	8.55303564156318e-15	14.0679	up
SKIL	1.63651	6.17155438388643e-17	16.2096	up
CMPK2	1.63588	0.00190158	2.72089	up
PRSS16	1.63563	0.001207	2.91829	up
ZNF66	1.63563	0.00112156	2.95018	up
AP002495.1	1.63488	0.00447688	2.34902	up
KDM6B	1.63442	8.24390167529511e-20	19.0839	up
ADGRG6	1.63429	0.00730005	2.13667	up
FAM189A2	1.63429	0.00582321	2.23484	up
BSPRY	1.63429	0.00847748	2.07173	up
DSG1	1.63429	0.0105794	1.97554	up
MYB	1.63276	3.87734839937721e-05	4.41147	up
MAP7	1.63196	9.22979394768783e-12	11.0348	up
HES1	1.6297	7.39415698254657e-33	32.1311	up
PPP1R12B	1.6287	1.1555787220994e-05	4.9372	up
RAD51-AS1	1.62821	0.000596668	3.22427	up
MEIS2	1.62765	4.45199543358844e-08	7.35145	up
RASEF	1.62544	0.00274117	2.56206	up
LMO4	1.62391	1.17011597697236e-32	31.9318	up
FGD4	1.62336	0.00480916	2.31793	up
Z82215.1	1.62336	0.00415127	2.38182	up
IL27RA	1.62286	9.90362351579486e-06	5.00421	up
TSPAN13	1.62151	3.99225247504954e-06	5.39878	up
IGF1	1.62055	7.91797671879147e-05	4.10139	up
TRIM39	1.62051	0.000860639	3.06518	up
SCGB3A1	1.62045	0.0178388	1.74864	up
MYH11	1.62045	0.0341443	1.46668	up
ESRP2	1.62045	0.00787449	2.10378	up
ZBP1	1.62045	0.0122967	1.91021	up
PLCXD1	1.61327	0.000153015	3.81526	up
STAP2	1.61276	0.000745508	3.12755	up
NSUN7	1.61175	0.00447721	2.34899	up
LNX1	1.61175	0.00480955	2.3179	up
ST3GAL6	1.61101	0.000330643	3.48064	up
LRRC8E	1.60997	8.46274235210609e-08	7.07249	up
MROH1	1.60647	0.00787449	2.10378	up
LNX2	1.60647	0.00730005	2.13667	up
DUXAP8	1.60647	0.00980477	2.00856	up
SLC6A6	1.60463	0.000412812	3.38425	up
ADD3	1.60253	1.93103342284276e-09	8.71421	up
PPP1R3B	1.60157	0.00023882	3.62193	up
C16orf74	1.60127	0.00115702	2.93666	up
USP53	1.60077	2.11864825128797e-07	6.67394	up
SYTL2	1.60004	0.00557298	2.25391	up
TENT5A	1.59824	3.23101827472015e-16	15.4907	up
KDSR	1.59809	4.91546969375922e-18	17.3084	up
FBXL8	1.59544	0.00274494	2.56147	up
AC025171.1	1.59512	3.17372111204037e-06	5.49843	up
TARBP1	1.59382	2.59408906909499e-06	5.58602	up
PROSER2	1.59236	0.00847748	2.07173	up
CTIF	1.59163	1.39334950842094e-05	4.85594	up
PCMTD2	1.5903	5.93076421269008e-06	5.22689	up
CTSF	1.59009	4.31022232266855e-05	4.3655	up
CTSV	1.58824	0.00934645	2.02935	up
PRSS22	1.58824	0.00698774	2.15566	up
NWD1	1.58824	0.00600327	2.22161	up
FAM214A	1.58808	0.000197938	3.70347	up
SIK3	1.58662	9.61113728789164e-05	4.01723	up
PLEKHH2	1.58331	1.43172712837935e-08	7.84414	up
STRN	1.58152	7.18389935945561e-05	4.14364	up
SLC8B1	1.57997	0.000934612	3.02937	up
BTAF1	1.57977	4.01593916613947e-05	4.39621	up
LINC01278	1.57883	1.1961163504027e-08	7.92223	up
AC079804.3	1.57811	0.00980477	2.00856	up
ZNF727	1.57811	0.00980477	2.00856	up
GBP1	1.57724	3.45611612119602e-09	8.46141	up
AC046134.2	1.57634	0.00557541	2.25372	up
ARHGEF26	1.57634	0.00600382	2.22157	up
SPARCL1	1.57508	0.00827058	2.08246	up
HIP1R	1.57232	0.00038709	3.41219	up
HOMER1	1.57028	8.45615507167036e-06	5.07283	up
ZKSCAN1	1.56836	2.62754560216981e-15	14.5804	up
OPHN1	1.56513	0.00216191	2.66516	up
OBP2B	1.56479	0.00461575	2.33576	up
PLEKHA6	1.56372	0.00980477	2.00856	up
AC104695.4	1.56372	0.0105794	1.97554	up
FGFBP3	1.56372	0.00910225	2.04085	up
BLNK	1.56372	0.011404	1.94294	up
TMEM30B	1.56372	0.0122967	1.91021	up
STAC2	1.55969	1.39371621100558e-05	4.85583	up
NCK1	1.55593	4.43710092202310e-09	8.3529	up
SHPRH	1.55518	1.13808690574455e-08	7.94382	up
ZBTB46	1.55443	0.00369688	2.43216	up
SLC26A11	1.55224	0.00649668	2.18731	up
EDN3	1.55224	0.0135843	1.86696	up
FIRRE	1.55048	7.29059449496923e-08	7.13724	up
SP100	1.54873	7.03921098800527e-07	6.15248	up
ZNF493	1.54684	7.84233421920334e-05	4.10555	up
TJP2	1.54399	0.0046228	2.3351	up
TMC7	1.54376	0.00117212	2.93103	up
KDM2A	1.54337	3.79064880081832e-10	9.42129	up
LRRC8B	1.54111	0.0017812	2.74929	up
FN3K	1.54111	0.00135908	2.86675	up
OXGR1	1.54004	0.00649728	2.18727	up
AL021368.2	1.5355	0.000405529	3.39198	up
LINC02613	1.53449	0.011404	1.94294	up
AC007563.4	1.53449	0.011404	1.94294	up
AC108860.2	1.53449	0.011404	1.94294	up
RGMA	1.52774	0.0075266	2.1234	up
KBTBD7	1.52662	0.000635458	3.19691	up
PRR4	1.52583	0.00355124	2.44962	up
CEP126	1.52289	0.0046279	2.33462	up
TAF4B	1.52289	0.00771959	2.11241	up
USP25	1.5216	0.00136179	2.86589	up
CBWD5	1.52119	2.11223635339431e-06	5.67526	up
FMO2	1.51966	0.0122967	1.91021	up
IL1RN	1.51966	0.0223133	1.65144	up
TRPV6	1.51966	0.0122967	1.91021	up
SEMA6D	1.51966	0.011404	1.94294	up
MIR3936HG	1.51925	0.00272316	2.56493	up
MX2	1.51925	0.00803765	2.09487	up
PPM1B	1.51906	0.000802463	3.09558	up
AC008771.1	1.51889	1.52096916715055e-05	4.81788	up
CHPT1	1.51718	8.49071756672064e-12	11.0711	up
TMPRSS2	1.51533	0.00810866	2.09105	up
RNF165	1.51515	4.91816654074323e-05	4.3082	up
MLLT6	1.51413	0.00117838	2.92872	up
CCDC6	1.51407	4.96444996237483e-09	8.30413	up
FBXO32	1.51232	1.33306907187501e-13	12.8751	up
OSBPL3	1.51226	0.000806372	3.09346	up
MYLPF	1.50989	0.00454341	2.34262	up
INTS6L	1.50904	4.23295612995845e-06	5.37336	up
G0S2	1.50632	0.00483874	2.31527	up
CCN6	1.50467	0.011404	1.94294	up
AC005083.1	1.50467	0.011404	1.94294	up
TSPAN12	1.50467	0.0142852	1.84511	up
CAPNS2	1.50467	0.0341443	1.46668	up
IQCG	1.50444	0.000473597	3.32459	up
RANBP17	1.5036	0.000481085	3.31778	up
TBC1D8	1.50281	0.0100965	1.99583	up
MARCO	1.50281	0.00810951	2.09101	up
TSC22D2	1.50261	5.50733745819497e-08	7.25906	up
LETMD1	1.50148	0.00497564	2.30315	up
FNBP4	1.50065	8.36392016930564e-13	12.0776	up
AL162390.1	1.50048	0.00454341	2.34262	up
H2AFJ	1.5003	7.35446834583276e-21	20.1334	up
UGT8	1.49908	0.000945526	3.02433	up
MIPOL1	1.49908	0.00157157	2.80367	up
RPS18	1.49735	8.05680699433422e-164	163.094	up
LSR	1.49265	8.61008164283254e-07	6.06499	up
ANO1	1.491	0.00562816	2.24963	up
AL049840.2	1.49065	0.00534719	2.27187	up
AC025171.3	1.49018	0.0146438	1.83435	up
PRKAG2-AS1	1.49018	0.0108949	1.96277	up
MATN2	1.49018	0.00936177	2.02864	up
SCUBE3	1.48952	0.0142852	1.84511	up
FBXO16	1.48952	0.0132572	1.87755	up
PTPN6	1.48952	0.0122967	1.91021	up
FUT2	1.48952	0.0153522	1.81383	up
REL	1.48779	2.33488413131124e-12	11.6317	up
PATJ	1.48774	6.89907638333163e-08	7.16121	up
AL354707.1	1.48659	1.53429454557081e-06	5.81409	up
ZBTB43	1.48599	1.136240166994e-06	5.94453	up
LGALS7B	1.483	0.00145403	2.83743	up
SLC35A1	1.4828	0.0027897	2.55444	up
DTX3L	1.48199	0.000207189	3.68363	up
AL117329.1	1.48199	0.000110664	3.95599	up
SERINC5	1.48146	0.00365098	2.43759	up
FIG4	1.48146	0.00365098	2.43759	up
MBTD1	1.48116	0.00020741	3.68317	up
CCNL1	1.48095	1.11231365586112e-45	44.9538	up
EDRF1	1.48039	2.70264144260197e-05	4.56821	up
UBE2U	1.47744	0.00874704	2.05814	up
LINC01122	1.47744	0.011727	1.93081	up
AL356599.1	1.47744	0.011727	1.93081	up
ACSM3	1.47744	0.0100991	1.99572	up
ARHGEF5	1.47688	8.3147346486815e-05	4.08015	up
PCMTD1	1.47622	1.03110700878514e-09	8.9867	up
NCK1-DT	1.47621	0.00192684	2.71515	up
TAF1D	1.47489	1.95709110010676e-23	22.7084	up
STAT2	1.47432	8.52275538264932e-05	4.06942	up
PCDHGA5	1.47428	0.0027925	2.55401	up
MUC1	1.47421	0.0132572	1.87755	up
TLR1	1.47421	0.0142852	1.84511	up
PLEKHG6	1.47421	0.0132572	1.87755	up
PKP2	1.47421	0.0132572	1.87755	up
FGF14-AS2	1.47421	0.0153522	1.81383	up
GOLGA8B	1.47421	0.0178388	1.74864	up
AC010329.1	1.47421	0.0153522	1.81383	up
DMD	1.47421	0.0132572	1.87755	up
LINC00641	1.4727	0.00138052	2.85996	up
NCKAP5	1.47079	0.00153971	2.81256	up
LINC00271	1.46875	0.00772839	2.11191	up
CXCL16	1.46829	0.000123534	3.90821	up
KRT86	1.46807	1.46564711520649e-08	7.83397	up
LINC01139	1.4666	0.000224232	3.6493	up
APLN	1.4657	0.00371995	2.42946	up
BTBD8	1.46458	0.0146512	1.83413	up
PEX11A	1.46458	0.0109002	1.96257	up
SMC1B	1.46143	0.000342356	3.46552	up
AC097534.2	1.46076	0.00207339	2.68332	up
BRD2	1.45996	1.06424503373385e-25	24.973	up
CDC14A	1.4598	0.000964339	3.01577	up
RXRB	1.4598	0.000513225	3.28969	up
JAKMIP2	1.45874	0.0165427	1.78139	up
APOL6	1.45644	0.00150418	2.8227	up
MTERF2	1.45598	2.96941779982786e-05	4.52733	up
TMEM80	1.45331	0.000634162	3.1978	up
RALGAPA1	1.45295	1.5037038049681e-07	6.82284	up
FTX	1.45289	1.65722474502663e-14	13.7806	up
CEP70	1.45263	1.34801658755851e-06	5.8703	up
AC009501.3	1.45246	0.00488838	2.31084	up
RAB3IP	1.45227	6.03053776681117e-07	6.21964	up
SHANK2	1.45161	0.0109015	1.96252	up
MNT	1.45043	0.000604899	3.21832	up
KRT8	1.44904	8.98755280368865e-25	24.0464	up
FAM13A	1.44796	0.000399043	3.39898	up
RAB9A	1.44553	4.77785281246762e-13	12.3208	up
TBX18	1.4431	0.0178388	1.74864	up
PLAAT5	1.4431	0.0178388	1.74864	up
HAP1	1.4431	0.0295263	1.52979	up
PLPPR3	1.4431	0.0254969	1.59351	up
LAMC2	1.44266	0.00809047	2.09203	up
MAP3K1	1.44247	0.00116886	2.93224	up
PPP2R3A	1.44217	6.30502057252131e-07	6.20031	up
RPL35A	1.44176	4.38795326795086e-131	130.358	up
KLHL21	1.44024	0.00157157	2.80367	up
ARHGEF37	1.43967	0.00300733	2.52182	up
SLC44A2	1.43919	3.17262579806956e-08	7.49858	up
BCO2	1.43853	0.0136051	1.8663	up
FBXO33	1.43765	0.000172668	3.76279	up
C11orf52	1.43526	0.00832281	2.07973	up
ANKS1B	1.43526	0.0128938	1.88962	up
MID1	1.43526	0.0103349	1.98569	up
ARHGAP8	1.4328	0.00526083	2.27895	up
HDAC8	1.43264	1.67270868423038e-05	4.77658	up
USP54	1.43203	0.000148007	3.82972	up
NUP98	1.43107	0.000302153	3.51977	up
FOXI1	1.43088	0.00208182	2.68156	up
ZNF708	1.42833	9.36362662984408e-05	4.02856	up
HIST1H2BG	1.42828	4.68246478216413e-06	5.32953	up
FAM181B	1.42728	0.0254969	1.59351	up
MYO15B	1.42728	0.0178388	1.74864	up
SOX9	1.42703	5.22551353930902e-39	38.2819	up
MON2	1.42616	0.00074867	3.12571	up
ABCA13	1.42532	0.02445	1.61172	up
TMPRSS13	1.42532	0.0126584	1.89762	up
HEPH	1.42532	0.0146639	1.83375	up
ENC1	1.42474	0.000746869	3.12676	up
TXLNB	1.42205	0.00402252	2.3955	up
FGD6	1.42205	0.00463857	2.33362	up
AKAP9	1.42194	3.11768828653019e-20	19.5062	up
PIK3CB	1.42139	0.00241797	2.61655	up
PLCH1	1.42139	0.00490319	2.30952	up
FGFR1	1.42063	1.3050638378595e-12	11.8844	up
MYLK	1.41876	0.025222	1.59822	up
MIR22HG	1.41699	1.39964348717607e-07	6.85398	up
ZNF292	1.41522	1.03243906304969e-17	16.9861	up
ARHGEF35	1.41464	4.08480267758503e-06	5.38883	up
UVRAG	1.41431	0.000148007	3.82972	up
LINC00685	1.41408	0.000374327	3.42675	up
POLB	1.41358	0.000916666	3.03779	up
ATM	1.41358	0.00176555	2.75312	up
BAZ2B	1.41332	5.76425910974306e-11	10.2393	up
NUDT7	1.41286	0.00565602	2.24749	up
AC022144.1	1.41249	0.0138352	1.85901	up
CBLC	1.41249	0.00960248	2.01762	up
TLR5	1.41199	0.0146659	1.83369	up
AP001636.3	1.41199	0.0136095	1.86616	up
AFDN	1.41198	4.08662288949658e-14	13.3886	up
GOLGB1	1.41167	6.38638486885346e-22	21.1947	up
KAT6B	1.41153	6.7658937136202e-11	10.1697	up
PCDH1	1.4113	0.0207231	1.68354	up
NPDC1	1.4113	0.0207231	1.68354	up
EXOC3L1	1.4113	0.0192301	1.71602	up
AC008764.8	1.4113	0.0192301	1.71602	up
N4BP2L2	1.40986	7.40452322194265e-13	12.1305	up
MXD1	1.40938	1.51216880628149e-09	8.8204	up
CDKN2AIP	1.40348	1.49820090655829e-08	7.82443	up
CHD2	1.40296	1.67968148794177e-14	13.7748	up
CCDC191	1.40279	0.00703815	2.15254	up
DENND4C	1.40147	0.00106871	2.97114	up
TCEANC	1.40097	0.0128998	1.88942	up
MYOF	1.40034	8.31269483307392e-07	6.08026	up
SNHG5	1.39973	1.13595003386804e-42	41.9446	up
BTN3A1	1.39905	0.000301131	3.52124	up
SCML1	1.39905	0.000323259	3.49045	up
EIF3J-DT	1.39891	0.00235673	2.62769	up
TRIM52	1.39854	0.015758	1.8025	up
CELF4	1.3983	3.60922220965472e-05	4.44259	up
CRIM1-DT	1.39795	0.000609976	3.21469	up
TRAPPC10	1.39795	0.000264698	3.57725	up
EHMT2	1.3978	8.45615507167036e-06	5.07283	up
NR4A1	1.39775	7.84225850061844e-33	32.1056	up
NT5C2	1.39702	1.60496221028087e-05	4.79454	up
HCP5	1.39669	0.000871284	3.05984	up
ZNF789	1.3952	0.00465515	2.33207	up
AUXG01000058.1	1.3952	0.0143101	1.84436	up
CASC9	1.39513	0.0207231	1.68354	up
GABBR2	1.39513	0.0274185	1.56196	up
IL34	1.39513	0.0254969	1.59351	up
CLCN5	1.39513	0.0207231	1.68354	up
MIR181A1HG	1.39397	0.000177916	3.74979	up
SPICE1	1.39353	0.00150246	2.8232	up
NPPC	1.39265	0.0190948	1.71908	up
ATF6B	1.39163	8.74332108721699e-07	6.05832	up
HOXA10-AS	1.39152	0.00335541	2.47425	up
STXBP2	1.39133	2.28015538331748e-07	6.64204	up
THUMPD3-AS1	1.39126	1.42337962648684e-16	15.8467	up
NFIB	1.38947	4.28219242235614e-23	22.3683	up
RORC	1.38936	0.010354	1.98489	up
PYCR1	1.38936	0.0111493	1.95275	up
LYSMD3	1.3891	0.00527926	2.27743	up
AL391832.2	1.38673	0.00182481	2.73878	up
CMYA5	1.38614	0.00711489	2.14783	up
AC011379.1	1.38614	0.00878476	2.05627	up
ANKRD18A	1.38614	0.00817844	2.08733	up
PNCK	1.38614	0.0480364	1.31843	up
PTPN2	1.38579	2.59465409500735e-12	11.5859	up
ASTE1	1.38504	0.0010762	2.96811	up
CCDC186	1.3829	2.96198967609592e-07	6.52842	up
LINC01558	1.38243	0.00812694	2.09007	up
SAMD4A	1.38243	0.0107914	1.96692	up
ZNF737	1.3799	0.00159198	2.79806	up
INSIG1	1.37881	3.13953799540358e-06	5.50313	up
PRKCZ	1.37878	0.0223133	1.65144	up
AL135905.1	1.37878	0.0239081	1.62145	up
PRSS21	1.37878	0.0317043	1.49888	up
CASC8	1.37765	0.0261308	1.58285	up
CAMK2N1	1.37663	0.00502	2.2993	up
MAFK	1.37394	3.14612149004924e-05	4.50222	up
MLLT3	1.37364	9.23013591791668e-05	4.03479	up
RPS6KA5	1.37184	7.60044199862063e-05	4.11916	up
PKP3	1.37114	0.000240491	3.6189	up
CASD1	1.36739	0.000876602	3.0572	up
SLFN5	1.36512	0.0006827	3.16577	up
MARVELD2	1.3644	0.00401118	2.39673	up
AL050309.1	1.36362	0.00161031	2.79309	up
NIPAL1	1.36224	0.0295263	1.52979	up
RGS7BP	1.36224	0.0254969	1.59351	up
AC092666.1	1.36224	0.0274185	1.56196	up
CNTNAP3	1.36224	0.0254969	1.59351	up
GRIN2C	1.36224	0.0254969	1.59351	up
TMC6	1.36224	0.0223133	1.65144	up
PRAME	1.36224	0.0239081	1.62145	up
AL590652.1	1.36179	0.00934645	2.02935	up
AC009403.1	1.36179	0.00383167	2.41661	up
RBPMS	1.36179	0.0100566	1.99755	up
IKBKB	1.36179	0.0133827	1.87346	up
PKN2	1.35957	4.87022611727514e-11	10.3125	up
ZNF699	1.35922	0.00151619	2.81925	up
WFDC2	1.35866	1.08169173715223e-06	5.9659	up
ZFP36	1.35831	1.40238652121592e-27	26.8531	up
ENPP5	1.35741	0.0197438	1.70457	up
ANKRD42	1.35741	0.0227772	1.6425	up
BIRC3	1.35741	0.0212557	1.67252	up
FOXA1	1.35741	0.0197438	1.70457	up
UBL7-AS1	1.35741	0.0227772	1.6425	up
SDCBP2	1.35741	0.0279938	1.55294	up
THRA	1.35648	0.000513429	3.28952	up
CARD6	1.35608	0.00494493	2.30584	up
MESP1	1.35571	5.49861382733949e-06	5.25975	up
PRRT3	1.35395	0.0120115	1.9204	up
CHMP1B	1.35302	9.51365052717431e-41	40.0217	up
C19orf33	1.35226	0.00281247	2.55091	up
UBE2H	1.35197	4.29768662839385e-13	12.3668	up
TBC1D4	1.34952	0.00134288	2.87196	up
ATG14	1.34952	0.00184559	2.73387	up
COQ8A	1.34932	0.00766223	2.11564	up
ZNF763	1.34932	0.00714031	2.14628	up
GARS-DT	1.34843	0.000877758	3.05663	up
NKTR	1.34808	4.46730176685376e-16	15.35	up
NBEAL2	1.3477	0.00529956	2.27576	up
SNCG	1.34637	0.00674411	2.17108	up
CCDC163	1.34551	0.0239081	1.62145	up
WEE1	1.34536	3.00440359315129e-13	12.5222	up
BX890604.2	1.34471	3.1184021072045e-18	17.5061	up
TUT7	1.34432	0.00198997	2.70115	up
Z83843.1	1.34432	0.00214197	2.66919	up
MYL9	1.34354	0.0119246	1.92356	up
RNF223	1.34344	0.0197467	1.70451	up
ZMYND15	1.34344	0.0227772	1.6425	up
C6orf132	1.33997	0.00766223	2.11564	up
STK17B	1.33915	0.000124131	3.90612	up
PPP1R16A	1.33915	5.12708035172504e-05	4.29013	up
UBAP2	1.33762	7.91615603620026e-07	6.10149	up
CD27-AS1	1.33749	0.000829807	3.08102	up
RNASE4	1.33615	0.000123534	3.90821	up
AC110769.2	1.33055	0.0101197	1.99483	up
CRIP1	1.33055	0.0108779	1.96346	up
NXPH4	1.32985	0.0160233	1.79525	up
ZNF33B	1.32977	6.21033421106375e-07	6.20689	up
EDNRA	1.32933	0.0227807	1.64243	up
ZNF577	1.32933	0.0212662	1.67231	up
AC245060.5	1.32933	0.0300583	1.52204	up
PDGFB	1.32933	0.0260625	1.58398	up
MYSM1	1.32889	4.25056957813172e-06	5.37155	up
PBLD	1.32859	0.0274185	1.56196	up
KRT6C	1.32859	0.0498748	1.30212	up
KLK11	1.32859	0.0498748	1.30212	up
ZNF131	1.32848	1.29339876460594e-14	13.8883	up
LYST	1.32835	1.78542621410186e-05	4.74826	up
DOCK9	1.32835	7.36531631566367e-05	4.13281	up
WWP2	1.32706	0.000535888	3.27093	up
AC025181.2	1.32325	0.00513367	2.28957	up
HMBOX1	1.32228	0.00532125	2.27399	up
LAMB3	1.31925	3.41560312060381e-08	7.46653	up
BRWD3	1.31924	0.00154813	2.81019	up
SELENBP1	1.31787	4.28442295800238e-05	4.36811	up
SNHG19	1.31769	6.84098816684853e-09	8.16488	up
LINC01854	1.31765	0.0185822	1.7309	up
MAP3K13	1.31738	3.32117701215835e-11	10.4787	up
GPM6B	1.31712	3.81989719567976e-08	7.41795	up
IFFO2	1.31648	0.000112082	3.95047	up
GRAMD1C	1.31507	0.0260667	1.58391	up
RETREG3	1.31507	0.0212662	1.67231	up
YPEL2	1.3137	0.00703815	2.15254	up
SAV1	1.31353	9.08639355020719e-08	7.04161	up
GFOD1	1.31278	0.000417028	3.37984	up
TMEM238	1.3122	5.60983055494825e-14	13.2511	up
TMEM79	1.31157	0.00175459	2.75582	up
C1QL2	1.31146	0.0431054	1.36547	up
SLC12A7	1.31146	0.0295263	1.52979	up
SYK	1.31146	0.0295263	1.52979	up
AC092747.4	1.31146	0.0317043	1.49888	up
LINC00393	1.31117	5.33421566872331e-09	8.27293	up
CALML3	1.31072	1.17253309497064e-20	19.9309	up
ZNF823	1.31052	0.000192634	3.71527	up
PPP1R3C	1.30883	0.0134337	1.8718	up
HERC5	1.3087	0.000725135	3.13958	up
PCF11	1.30861	1.23610263514156e-08	7.90795	up
EPG5	1.30764	0.00589264	2.22969	up
ZNF443	1.3062	0.000168055	3.77455	up
AL137077.2	1.30535	0.018591	1.7307	up
SOX4	1.30507	3.46076426935794e-47	46.4608	up
PAK1	1.30319	0.000666899	3.17594	up
PDZK1IP1	1.30194	0.0164748	1.78318	up
RPL27A	1.30151	3.8155904601104e-83	82.4184	up
CYTOR	1.30123	2.93008391171329e-05	4.53312	up
AC012485.3	1.30068	0.0347646	1.45886	up
TMEM71	1.30068	0.0323605	1.48999	up
PIK3IP1	1.30068	0.0244992	1.61085	up
GK5	1.30021	0.000348101	3.45829	up
ZNF680	1.29942	0.00087072	3.06012	up
CDS1	1.298	0.0125433	1.90159	up
TNNI2	1.29753	0.00112942	2.94714	up
MELTF	1.2963	0.000692448	3.15961	up
SP110	1.29624	6.93660300143918e-06	5.15885	up
WWTR1	1.29557	2.31755450177576e-09	8.63497	up
KIAA0895L	1.29532	0.00458922	2.33826	up
KDM3A	1.29509	0.00012203	3.91353	up
CGN	1.29413	0.0341443	1.46668	up
AL133243.3	1.29413	0.0341443	1.46668	up
AL139274.2	1.29413	0.0295263	1.52979	up
SHISA2	1.29413	0.0295263	1.52979	up
RASD2	1.29413	0.0317043	1.49888	up
NME3	1.29301	6.4498583769278e-14	13.1904	up
TMEM35A	1.29227	0.0125475	1.90144	up
TIAM2	1.29117	0.000850637	3.07026	up
SHFL	1.28947	2.53532419487068e-06	5.59597	up
ZNF217	1.28832	1.37914953614289e-07	6.86039	up
PARP12	1.28804	0.00400686	2.3972	up
ZNF253	1.28804	0.00429358	2.36718	up
BDH1	1.28766	0.00868693	2.06113	up
PRRG2	1.28766	0.00811248	2.09085	up
H1FX-AS1	1.28709	0.0134478	1.87135	up
RPS11	1.28696	2.2956508688693e-83	82.6391	up
LINC00824	1.28614	0.0280007	1.55283	up
HYKK	1.28614	0.0260805	1.58368	up
TSC22D1	1.28593	9.85583245029052e-29	28.0063	up
PCBP1-AS1	1.2855	0.0021159	2.67451	up
CDKN2B-AS1	1.2855	0.000750732	3.12451	up
LRRC8D	1.28389	0.00517034	2.28648	up
SCPEP1	1.28298	5.39426000601773e-16	15.2681	up
MORC3	1.28232	2.29148916135519e-05	4.63988	up
ZCCHC2	1.28168	4.00405530792976e-05	4.3975	up
NOTCH2NLA	1.28041	0.0246757	1.60773	up
PDE8B	1.28041	0.0301113	1.52127	up
ITPRID1	1.28041	0.0262169	1.58142	up
ABCG1	1.28041	0.00900106	2.04571	up
SF1	1.28037	1.5889384537121e-18	17.7989	up
EGR3	1.2793	7.96312041130939e-05	4.09892	up
PIM3	1.27889	3.19681806501318e-18	17.4953	up
AC092944.1	1.27888	0.00995862	2.0018	up
CHD9	1.27828	4.28344284772103e-15	14.3682	up
RPS15A	1.27773	9.83162912024246e-125	124.007	up
AL390719.2	1.27659	0.0317043	1.49888	up
DGUOK-AS1	1.27659	0.0341443	1.46668	up
AC073210.3	1.27659	0.0341443	1.46668	up
RASAL1	1.27659	0.0341443	1.46668	up
CFAP73	1.27659	0.0317043	1.49888	up
INE1	1.27659	0.0341443	1.46668	up
BMT2	1.2761	0.0178509	1.74834	up
JMJD1C	1.27536	8.23230907879362e-16	15.0845	up
MPPE1	1.27434	6.74957475181515e-05	4.17072	up
ANOS1	1.27274	0.0125763	1.90045	up
HIST1H2BN	1.2722	1.50404890678616e-05	4.82274	up
PHYHIPL	1.27146	0.0300858	1.52164	up
POU4F1	1.27146	0.0280053	1.55276	up
KCNE1	1.27146	0.0378452	1.42199	up
SCML2	1.27146	0.0260847	1.58361	up
ZFP14	1.27126	0.00401986	2.39579	up
CNOT4	1.27042	1.50002278630974e-06	5.8239	up
AGAP9	1.27004	0.00928607	2.03217	up
ZNF791	1.26897	7.83610717326195e-15	14.1059	up
PCBD1	1.26873	4.98475893859294e-05	4.30236	up
HBP1	1.26868	1.57543942694858e-09	8.8026	up
AC104506.1	1.26779	0.0281223	1.55095	up
TMEM217	1.26779	0.0262298	1.58121	up
RAPGEF2	1.26599	0.00643645	2.19135	up
ZDHHC21	1.26599	0.00492059	2.30798	up
LINC01515	1.26599	0.0102008	1.99136	up
DNAJB4	1.26583	2.44763765010557e-06	5.61125	up
STX12	1.26532	0.000383354	3.4164	up
FBXO27	1.26502	0.0166268	1.77919	up
HELLS	1.26484	1.96462469975551e-13	12.7067	up
TMEM87A	1.26385	4.12931900093877e-06	5.38412	up
SENP7	1.26319	0.000333556	3.47683	up
PERP	1.26277	6.74902373036328e-31	30.1708	up
GPBP1	1.26155	4.70035324447592e-18	17.3279	up
UNC93B1	1.26115	0.00872023	2.05947	up
ZFAND5	1.2607	2.14649177696087e-15	14.6683	up
CTNND1	1.26021	1.57806919450949e-05	4.80187	up
TBC1D17	1.25974	0.010908	1.96225	up
TGIF1	1.25886	1.61384573707906e-26	25.7921	up
GRHL3	1.25883	0.0377757	1.42279	up
AC099661.1	1.25883	0.0367523	1.43471	up
AL513548.4	1.25883	0.0367523	1.43471	up
LRRC26	1.25883	0.0377757	1.42279	up
LRP6	1.25798	6.1333203268495e-05	4.2123	up
ZBTB47	1.25662	0.0347893	1.45855	up
RASL11A	1.25662	0.0437769	1.35876	up
RIN3	1.25662	0.0280099	1.55269	up
TNK1	1.25662	0.0300908	1.52157	up
ZNF28	1.25662	0.0347832	1.45863	up
AL157778.1	1.25662	0.0323762	1.48977	up
DENND1B	1.25597	0.00199788	2.69943	up
NDUFV2-AS1	1.25597	0.0030008	2.52276	up
HIST1H2AE	1.25488	1.15332564986906e-05	4.93805	up
PIAS2	1.25286	2.12958386498191e-07	6.67171	up
CFLAR	1.25203	1.80581040897821e-06	5.74333	up
SNX16	1.2516	0.00835681	2.07796	up
ARHGAP42	1.2516	0.0102008	1.99136	up
ENHO	1.25157	1.78233380146658e-05	4.74901	up
FKBP14	1.25077	2.03594359122916e-05	4.69123	up
PDE1C	1.25067	0.00892654	2.04932	up
COCH	1.24971	0.00238398	2.6227	up
ATR	1.24872	0.000307363	3.51235	up
TOB1	1.24824	7.50554473026504e-22	21.1246	up
VPS4B	1.24662	1.76815094612967e-11	10.7525	up
HECA	1.24474	1.81518989614782e-05	4.74108	up
KAZN	1.24431	0.000502808	3.2986	up
RAB11B-AS1	1.24398	0.0030008	2.52276	up
POLR2A	1.24392	1.62452270485053e-10	9.78927	up
ZNF224	1.24387	0.00305767	2.51461	up
JPX	1.24352	8.59804711601029e-10	9.0656	up
ZNF449	1.24341	0.00685454	2.16402	up
CHRM3-AS2	1.2432	0.0140499	1.85233	up
ZNF674-AS1	1.24294	0.0144868	1.83903	up
NFAT5	1.24277	1.48966175889052e-06	5.82691	up
PRAG1	1.24261	0.0221137	1.65534	up
DNAJA4	1.24261	0.0206472	1.68514	up
SMPDL3B	1.24085	0.0400729	1.39715	up
C12orf56	1.24085	0.0377757	1.42279	up
AC008149.2	1.24085	0.0463459	1.33399	up
FLNB	1.23987	2.84668742903487e-06	5.54566	up
MPP5	1.23955	0.000539203	3.26825	up
LINC01285	1.23955	0.000413309	3.38373	up
ATP9B	1.23843	0.00135234	2.86891	up
CYB5D1	1.23825	0.000198225	3.70284	up
WRN	1.23795	0.0030008	2.52276	up
SSPN	1.23735	4.00347181946259e-08	7.39756	up
VEGFA	1.23664	8.43315486612948e-11	10.074	up
CASTOR3	1.23414	0.0107128	1.9701	up
GPCPD1	1.23414	0.0131748	1.88026	up
MAP4K3	1.23275	0.00125877	2.90005	up
OGFRL1	1.23236	3.11768910542938e-07	6.50617	up
MIR210HG	1.23127	0.0206585	1.6849	up
CBX8	1.23127	0.0206585	1.6849	up
KLF5	1.2312	1.09038750024458e-16	15.9624	up
MAPRE2	1.22815	0.00245855	2.60932	up
RAD51B	1.2269	0.0143498	1.84315	up
PTPN22	1.22648	0.0374027	1.4271	up
EIF4EBP3	1.22648	0.0323762	1.48977	up
YTHDF3-AS1	1.22648	0.0323762	1.48977	up
INTS6-AS1	1.22648	0.0374027	1.4271	up
HOXA7	1.22582	0.0034357	2.46398	up
GPBP1L1	1.22525	2.73933607300694e-05	4.56235	up
BTG2	1.22468	1.03803258561274e-29	28.9838	up
RPS24	1.22351	2.70939473229741e-128	127.567	up
SERTAD2	1.22279	0.00026628	3.57466	up
KANSL1L	1.22276	0.00648103	2.18836	up
PYROXD1	1.22276	0.00565474	2.24759	up
BTD	1.22272	0.0166225	1.7793	up
SMAGP	1.22272	0.0204955	1.68834	up
PDZK1	1.22264	0.0498748	1.30212	up
NEURL3	1.22264	0.0463459	1.33399	up
STX19	1.22264	0.0431054	1.36547	up
AL157392.3	1.22264	0.0463459	1.33399	up
AL450384.2	1.22264	0.0431054	1.36547	up
RFX4	1.22264	0.0400729	1.39715	up
CDH5	1.22264	0.0431054	1.36547	up
PHKA1	1.22264	0.0377757	1.42279	up
ZSWIM6	1.22163	0.000401597	3.39621	up
SLC12A2	1.22015	0.000792219	3.10115	up
ZNF8	1.21984	0.0236801	1.62562	up
MATR3	1.21984	0.0236619	1.62595	up
MCM3AP-AS1	1.21857	0.0117273	1.9308	up
MIR222HG	1.21704	0.00338356	2.47063	up
RNF139-AS1	1.21614	0.0324098	1.48932	up
DLG2	1.21614	0.0324098	1.48932	up
ZNF552	1.21614	0.0377757	1.42279	up
LUC7L3	1.2157	7.40771943200074e-27	26.1303	up
NECAP1	1.21548	0.000407385	3.38999	up
ALOX12-AS1	1.21541	1.23997477465991e-05	4.90659	up
AAMDC	1.2129	2.85639300790323e-08	7.54418	up
UBE3D	1.21251	0.0205159	1.68791	up
STAG3	1.21251	0.0166284	1.77915	up
CRTAC1	1.21251	0.0250418	1.60133	up
ZBTB7C	1.21195	0.000526537	3.27857	up
AP001269.4	1.21126	0.00461042	2.33626	up
PLCB1	1.21126	0.00433124	2.36339	up
AL021707.6	1.21117	0.0374093	1.42702	up
RAB27B	1.2102	0.0109987	1.95866	up
AC010336.1	1.2102	0.0125931	1.89987	up
AC083862.3	1.20833	0.0288108	1.54045	up
ZNF10	1.20742	0.0030348	2.51787	up
RFX1	1.20661	0.0132221	1.8787	up
CD55	1.20658	3.82033086432729e-10	9.4179	up
ELK4	1.20652	0.00106103	2.97427	up
ATAT1	1.2058	0.000712711	3.14709	up
IL11RA	1.20547	0.0134331	1.87182	up
FOSB	1.20503	6.80036594519815e-41	40.1675	up
KIAA0895	1.20465	0.0037885	2.42153	up
NPY5R	1.2042	0.0431054	1.36547	up
CCDC152	1.2042	0.0463459	1.33399	up
EPHA1	1.2042	0.0400729	1.39715	up
SPTBN2	1.2042	0.0400729	1.39715	up
AVIL	1.2042	0.0463459	1.33399	up
NEIL1	1.2042	0.0431054	1.36547	up
SP6	1.2042	0.0431054	1.36547	up
NUP62CL	1.2042	0.0400729	1.39715	up
CALD1	1.20412	3.65935832560045e-31	30.4366	up
SEC24A	1.20404	0.0027823	2.5556	up
ANKRD12	1.20398	1.11965036744701e-21	20.9509	up
RGL1	1.20293	0.0373484	1.42773	up
HCG25	1.20293	0.0377757	1.42279	up
B3GALT4	1.20293	0.0347912	1.45853	up
CYP3A5	1.20293	0.0373484	1.42773	up
EPN3	1.20293	0.0373484	1.42773	up
KDM6A	1.20261	0.00037495	3.42603	up
CA13	1.20222	0.0191642	1.71751	up
MED17	1.20204	4.8474686012778e-05	4.31448	up
SZT2	1.20177	0.00960495	2.0175	up
RNF169	1.20177	3.73660893294341e-06	5.42752	up
OSBPL1A	1.20113	3.26552750765084e-12	11.486	up
AFTPH	1.20106	0.00179226	2.7466	up
EIF4A2	1.19993	4.45291152155521e-17	16.3514	up
SETD5	1.19907	3.10135808990204e-06	5.50845	up
ERV3-1	1.19894	0.000110573	3.95635	up
CCN1	1.19824	0.0405797	1.39169	up
ZNF407	1.19772	0.0118008	1.92809	up
LINC01003	1.19691	9.70684843063265e-05	4.01292	up
ZDHHC23	1.19671	0.0288108	1.54045	up
PIK3R4	1.19671	0.0236983	1.62528	up
TSHZ1	1.19671	0.0288108	1.54045	up
TMEM154	1.1957	0.0378938	1.42143	up
KLC3	1.1957	0.0378938	1.42143	up
PHF21A	1.19558	0.00302378	2.51945	up
TENT2	1.19502	0.00547239	2.26182	up
PDCD4	1.19487	4.63789057745951e-12	11.3337	up
NRBF2	1.19399	2.09287209497329e-09	8.67926	up
TOGARAM1	1.1933	0.0117806	1.92883	up
GSE1	1.19239	0.00315433	2.50109	up
RHBDL2	1.19186	0.017865	1.748	up
TSPAN15	1.19186	0.0219894	1.65779	up
ARHGAP32	1.18994	0.00907319	2.04224	up
CDC42EP1	1.18994	0.0103652	1.98442	up
SESN2	1.18878	0.00482418	2.31658	up
CPEB4	1.18878	0.00173234	2.76137	up
IRF1	1.18805	1.3134365977704e-10	9.88159	up
C2orf69	1.18797	0.0132572	1.87755	up
CCSER2	1.18772	2.9424861711718e-06	5.53129	up
ANKH	1.18616	0.00138088	2.85984	up
MYCL	1.18552	0.0463459	1.33399	up
FOXD3	1.18552	0.0431054	1.36547	up
AL034351.4	1.18552	0.0498748	1.30212	up
ABTB1	1.18552	0.0463459	1.33399	up
POU2F3	1.18552	0.0463459	1.33399	up
IRX6	1.18552	0.0498748	1.30212	up
PREX1	1.18501	0.0288331	1.54011	up
AMIGO2	1.18477	0.0290503	1.53685	up
KPNA5	1.18445	0.000248968	3.60386	up
CD46	1.18388	4.09915954289508e-13	12.3873	up
PLEKHA7	1.18142	0.0220072	1.65743	up
TMEM123	1.18092	9.95821884694858e-09	8.00182	up
E2F8	1.18065	0.0059974	2.22204	up
TET2	1.18035	0.000168514	3.77336	up
ZMYM5	1.18035	0.00038709	3.41219	up
DGKH	1.17984	0.00903007	2.04431	up
ZNF714	1.17754	0.00197956	2.70343	up
PCSK7	1.17732	0.00164583	2.78361	up
GPR143	1.17615	0.0324449	1.48885	up
JDP2	1.17526	0.00025474	3.5939	up
PNRC1	1.17428	3.88644895942838e-49	48.4104	up
SAMD4B	1.17389	3.58357223693165e-05	4.44568	up
VWA1	1.1732	0.0308647	1.51054	up
MIR17HG	1.17125	0.0035541	2.44927	up
USF3	1.17114	0.00732993	2.1349	up
LRATD2	1.17091	0.0250987	1.60035	up
VPS37A	1.1699	0.00456118	2.34092	up
CASP8	1.16987	0.000393297	3.40528	up
TSPAN10	1.16907	0.0173864	1.75979	up
AC097376.3	1.16812	1.07875654309948e-05	4.96708	up
ZNF254	1.16675	0.000227129	3.64373	up
AC119673.2	1.1666	0.0498748	1.30212	up
WWC2	1.1666	0.0498748	1.30212	up
RFLNA	1.1666	0.0463459	1.33399	up
TRPV1	1.1666	0.0463459	1.33399	up
VPS8	1.16632	0.0111251	1.95369	up
ERICH1	1.16624	0.000427685	3.36888	up
MYO10	1.16619	3.70104119316727e-06	5.43168	up
DNAJC3-DT	1.16471	1.35742715470236e-05	4.86728	up
PPP3CB-AS1	1.16425	0.0470751	1.32721	up
ZFYVE26	1.16425	0.0438049	1.35848	up
LZTS3	1.16425	0.0438049	1.35848	up
STAT3	1.16384	2.39389958752441e-09	8.62089	up
AVL9	1.16355	0.00550749	2.25905	up
TNFSF13	1.16257	0.040552	1.39199	up
BCL6	1.1615	0.000203133	3.69222	up
AL022311.1	1.1613	0.0308886	1.5102	up
RPS8	1.16085	8.95790111729666e-121	120.048	up
TNFAIP2	1.1604	0.000533387	3.27296	up
PCDHGA6	1.16032	0.0324108	1.48931	up
IFT172	1.15954	0.0241578	1.61694	up
AC112220.2	1.15954	0.0226856	1.64425	up
LDLR	1.15931	5.27937124924566e-05	4.27742	up
RPP21	1.1591	1.15926919595671e-14	13.9358	up
EGR2	1.1585	4.14234021094722e-10	9.38275	up
ZADH2	1.15836	0.0127282	1.89523	up
GABBR1	1.1579	0.0090654	2.04261	up
RABEP2	1.15751	0.00604855	2.21835	up
DENND2C	1.15639	0.0127282	1.89523	up
KIAA1109	1.15553	0.000185773	3.73102	up
RLIM	1.15553	0.000478976	3.31969	up
GRIPAP1	1.1554	0.000238538	3.62244	up
C21orf58	1.15507	0.000951024	3.02181	up
NDUFB4	1.15384	8.75708360477499e-32	31.0576	up
ARHGAP26	1.14965	0.0251556	1.59936	up
INSL6	1.14965	0.0284693	1.54562	up
SNHG32	1.14957	5.43953705039701e-10	9.26444	up
FRMD6-AS1	1.14931	0.0409902	1.38732	up
LMCD1-AS1	1.14886	0.0378232	1.42224	up
RAB28	1.14886	0.0378232	1.42224	up
AP001462.1	1.14886	0.0405655	1.39184	up
RASL12	1.14886	0.0405655	1.39184	up
AL035661.1	1.14886	0.016169	1.79132	up
TFAP2A	1.14879	1.37106235119243e-11	10.8629	up
ZBTB9	1.14826	0.0470845	1.32712	up
AKAP13	1.14777	0.000140291	3.85297	up
MUC20	1.14742	0.0498748	1.30212	up
AL512274.1	1.14742	0.0498748	1.30212	up
CBR4	1.14692	0.000599507	3.22221	up
RPL24	1.14671	6.77374755331334e-105	104.169	up
BRD8	1.14484	0.00689593	2.16141	up
DUSP8	1.14345	6.60515698319597e-05	4.18012	up
CRYBG1	1.14138	0.0201813	1.69505	up
ZHX1	1.1412	4.92925522415426e-05	4.30722	up
FNIP1	1.14115	3.95917448776456e-06	5.4024	up
CCDC171	1.14095	0.00231311	2.6358	up
STX17	1.14095	0.00179193	2.74668	up
GABPB1-IT1	1.14031	0.00278267	2.55554	up
TYW5	1.14027	0.0242242	1.61575	up
CRNDE	1.14023	1.34500073234231e-23	22.8713	up
ZNF248	1.13959	0.00352499	2.45284	up
RRAGC	1.13906	1.14217000143732e-05	4.94227	up
TTN-AS1	1.13879	0.00243452	2.61359	up
SLFN13	1.13811	0.000784581	3.10536	up
NUPR1	1.13802	7.29845261109188e-19	18.1368	up
PTPN3	1.13721	0.0354682	1.45016	up
LINC02709	1.13721	0.0469071	1.32876	up
MLXIP	1.13718	0.000531353	3.27462	up
LENG8	1.13718	7.56520091629236e-05	4.12118	up
MPDZ	1.13667	0.00136159	2.86595	up
NFX1	1.13667	0.000581234	3.23565	up
FBRS	1.13667	0.00232705	2.63319	up
SLC25A36	1.13663	1.44805887172898e-10	9.83921	up
ETNK1	1.13585	1.81742005171116e-07	6.74054	up
GAS5	1.1355	8.67500705442456e-18	17.0617	up
WNK2	1.13502	0.0466473	1.33117	up
ATXN7	1.13491	0.00338938	2.46988	up
CEMIP2	1.13387	0.00550045	2.2596	up
SLC5A3	1.13344	5.71015715307922e-05	4.24335	up
RAVER2	1.13254	0.014542	1.83738	up
NAA16	1.13254	0.0229204	1.63978	up
MYH14	1.13254	0.0189484	1.72243	up
GHR	1.13209	0.0470856	1.32711	up
CLOCK	1.13138	0.00595811	2.22489	up
LGALS9	1.13053	0.0256428	1.59104	up
POLR3A	1.12986	0.0101414	1.9939	up
CEP95	1.12875	5.39507368454536e-06	5.268	up
CLCN3	1.12816	0.000134977	3.86974	up
KLF3-AS1	1.12808	0.0487017	1.31246	up
PCCA-DT	1.12417	6.85999845042187e-06	5.16368	up
POLG2	1.12405	0.00470224	2.32769	up
ZBTB24	1.12348	0.000494772	3.30559	up
ZNF736	1.12287	0.00791375	2.10162	up
FAHD2A	1.12244	0.000180625	3.74322	up
OTX1	1.12074	0.0227772	1.6425	up
AC010359.3	1.12074	0.0292718	1.53355	up
GBP3	1.12057	0.0211617	1.67445	up
TLE1	1.12027	0.000188354	3.72503	up
SDC4	1.11759	3.48166247935041e-07	6.45821	up
NOS1AP	1.11717	0.0377757	1.42279	up
ZNF519	1.11717	0.0377757	1.42279	up
TCF7	1.11658	0.00854366	2.06836	up
HILPDA	1.11657	8.93073142484703e-05	4.04911	up
ZCCHC8	1.11625	7.14478353208627e-05	4.14601	up
FAM76B	1.11511	0.00019968	3.69967	up
DLG5	1.11488	6.77110286393147e-05	4.16934	up
ZNF564	1.11431	0.00789567	2.10261	up
EBLN3P	1.11323	0.000328354	3.48366	up
CHD3	1.11301	1.91756379218647e-07	6.71725	up
IRS2	1.11271	7.53058290530336e-14	13.1232	up
AC004951.1	1.1127	0.0469897	1.328	up
ERVK13-1	1.1127	0.038315	1.41663	up
SMIM26	1.11248	4.45857707205694e-07	6.3508	up
ACSL3	1.11234	1.98886442209372e-07	6.70139	up
WASHC4	1.11173	0.0111779	1.95164	up
DNAJB1	1.11139	2.56093933435647e-15	14.5916	up
KMT2C	1.11088	7.09691076073958e-08	7.14893	up
PLEKHG4B	1.11001	0.00342487	2.46536	up
DTWD1	1.10888	0.000622857	3.20561	up
SASH1	1.10878	0.012379	1.90731	up
ZNF441	1.10812	0.00700118	2.15483	up
HIST1H2BH	1.10785	0.000884021	3.05354	up
CBX4	1.1076	3.43951307121382e-08	7.4635	up
CXCR4	1.10726	0.000756836	3.121	up
ASAP3	1.10693	0.0466955	1.33072	up
ZNF433	1.10687	0.0008941	3.04861	up
EXOC4	1.10659	0.000596668	3.22427	up
GALT	1.10618	0.032573	1.48714	up
RNF11	1.10598	0.000174194	3.75897	up
TTC39B	1.10536	0.011891	1.92478	up
SIPA1	1.10536	0.0135071	1.86944	up
NEK1	1.10493	0.00461392	2.33593	up
ARL4C	1.10391	6.04843149039541e-08	7.21836	up
FAM184A	1.10271	4.6757742082589e-10	9.33015	up
CLUAP1	1.10245	0.000695264	3.15785	up
ENTPD1-AS1	1.10191	0.00659881	2.18053	up
ZNF605	1.10168	0.0140874	1.85117	up
ZNF507	1.10137	0.0202251	1.69411	up
RBM41	1.10137	0.0242813	1.61473	up
GTPBP10	1.10094	0.0243573	1.61337	up
ERRFI1	1.10072	0.00106361	2.97322	up
CRIM1	1.1005	0.00156288	2.80608	up
PARD6B	1.09992	0.00229922	2.63842	up
CMTM8	1.09664	0.0230525	1.63728	up
PPP3CA	1.09647	4.99234030224967e-05	4.3017	up
TMEM92	1.0951	0.0325999	1.48678	up
ELF1	1.09413	0.000278823	3.55467	up
PLK3	1.09332	0.000510463	3.29204	up
ABCC5	1.09098	0.00343856	2.46362	up
TMEM135	1.08777	0.0411483	1.38565	up
ZNF471	1.08777	0.0411483	1.38565	up
CFB	1.08752	0.0356387	1.44808	up
GTF2IRD2	1.08722	0.0041937	2.3774	up
TNIK	1.0851	0.00517034	2.28648	up
RHBDF1	1.08467	0.0166574	1.77839	up
TCF7L2	1.08332	3.65443476291056e-05	4.43718	up
FANCL	1.08283	5.33338338913183e-05	4.273	up
TAOK3	1.08279	0.000996067	3.00171	up
TESK2	1.08086	0.0313117	1.50429	up
SND1-IT1	1.08086	0.0334354	1.47579	up
ZNF529	1.08086	0.0294379	1.53109	up
KLF8	1.08086	0.0313117	1.50429	up
KDM5B	1.08075	3.71552503270965e-13	12.43	up
ZNF891	1.07979	0.00285214	2.54483	up
MISP3	1.07834	0.0166268	1.77919	up
C17orf49	1.07731	9.37122253805694e-12	11.0282	up
CEP57L1	1.07712	0.00723381	2.14063	up
ZBTB44	1.07712	0.0053288	2.27337	up
ZNF439	1.07644	9.50741123350739e-07	6.02194	up
RAD9A	1.07637	0.0013883	2.85752	up
SSH2	1.07624	0.0178388	1.74864	up
TRPS1	1.0762	1.75614094547956e-23	22.7554	up
POLL	1.07514	0.0470856	1.32711	up
MAPK8	1.07464	0.000574503	3.24071	up
NHLRC3	1.07464	0.000139722	3.85474	up
MDN1	1.07446	0.0154697	1.81052	up
LINC00662	1.0738	0.000195173	3.70958	up
HIST1H2AC	1.07371	2.46646399859089e-11	10.6079	up
ATP6V1E2	1.07269	0.0377757	1.42279	up
MED23	1.07204	0.0014966	2.8249	up
FOXO3	1.07154	4.76347545815647e-06	5.32208	up
FCHO2	1.07044	0.00577705	2.23829	up
B4GALT4	1.06956	0.00339089	2.46969	up
PRORP	1.06956	0.00317235	2.49862	up
NEXMIF	1.06911	0.0277149	1.55729	up
ZNF426	1.06809	2.33559435276312e-06	5.6316	up
MAPK8IP2	1.06777	0.0329207	1.48253	up
IER2	1.06752	1.79249698287672e-21	20.7465	up
FAM126B	1.06663	0.0267393	1.57285	up
ATP6V1A	1.06568	0.00366077	2.43643	up
TSPYL5	1.06568	0.00305582	2.51487	up
SLC4A7	1.0649	0.00034319	3.46447	up
FAM133B	1.06446	4.17738945437106e-14	13.3791	up
ZNF667	1.06341	0.0176237	1.7539	up
C11orf54	1.06141	0.00420901	2.37582	up
SLC35G1	1.06135	0.0373935	1.4272	up
SIAH2	1.06068	0.00169194	2.77162	up
ZBTB33	1.06051	9.23681121583345e-05	4.03448	up
SH2D4A	1.06051	0.0382431	1.41745	up
SOX6	1.06051	0.049495	1.30544	up
DOCK7	1.06031	6.69641262930843e-05	4.17416	up
PHF13	1.05982	0.0277503	1.55673	up
ALG6	1.05982	0.0357509	1.44671	up
ZFHX4	1.05953	0.000829732	3.08106	up
SS18L2	1.05911	1.62243728067153e-10	9.78983	up
PCNX2	1.05875	0.0187666	1.72661	up
ETFDH	1.05798	0.0121454	1.91559	up
AC005618.1	1.05738	0.0149971	1.82399	up
TMEM165	1.05738	1.42687990285634e-07	6.84561	up
ZNF138	1.05583	0.00124636	2.90436	up
ZNF91	1.05234	4.86697430565755e-06	5.31274	up
CHD6	1.05225	3.44062157623948e-05	4.46336	up
CCDC25	1.05214	0.000227129	3.64373	up
KRBA2	1.05168	0.00310169	2.5084	up
TMEM44-AS1	1.05099	0.0219766	1.65804	up
TICAM1	1.05046	0.0277914	1.55609	up
DCAF16	1.05022	0.0357692	1.44649	up
RUFY1	1.05022	0.0335262	1.47462	up
NMRK1	1.05022	0.0383261	1.4165	up
ZNF600	1.05022	0.0382916	1.4169	up
GAB1	1.04992	0.0402329	1.39542	up
LRP2BP	1.04992	0.0459758	1.33747	up
HELB	1.04992	0.0430179	1.36635	up
AC020765.2	1.04992	0.0489799	1.30998	up
RERE	1.04871	0.000897814	3.04681	up
CDC37L1	1.04724	0.00367963	2.4342	up
WDR11	1.04639	0.00427736	2.36882	up
PPP1R13B	1.04605	0.00733495	2.1346	up
SYCE1L	1.04604	0.000105689	3.97597	up
ANKZF1	1.04524	0.0104167	1.98227	up
ERCC6	1.0436	0.0206765	1.68452	up
ZFC3H1	1.04354	0.000129589	3.88743	up
TFDP2	1.04283	9.87863367308215e-07	6.0053	up
TMEM41A	1.04177	0.00283126	2.54802	up
LXN	1.04105	0.0191904	1.71692	up
PIM1	1.04078	1.26157623828212e-05	4.89909	up
PMAIP1	1.04067	2.68276893233721e-17	16.5714	up
MIR99AHG	1.04044	9.49293801643695e-13	12.0226	up
HELZ	1.03993	8.81045837449121e-05	4.055	up
GCH1	1.0399	0.00827058	2.08246	up
NMNAT3	1.03986	0.0358141	1.44595	up
USP49	1.03986	0.0211649	1.67438	up
HACE1	1.0384	0.0459869	1.33737	up
CDC42EP4	1.03755	0.000238538	3.62244	up
CLASP2	1.03729	0.0137766	1.86086	up
RNF38	1.03729	0.0155582	1.80804	up
CNKSR3	1.03611	8.43895996514317e-05	4.07371	up
INTU	1.03586	0.000223349	3.65102	up
PDGFRA	1.03487	0.0133445	1.8747	up
RPL23	1.03432	4.68388784881499e-36	35.3294	up
EGR1	1.03407	5.06859971008983e-22	21.2951	up
HLTF	1.0339	7.77471514341984e-07	6.10932	up
EML4	1.0338	0.000195099	3.70975	up
PLAGL2	1.03033	0.0176191	1.75402	up
TNFRSF10B	1.03033	0.000121683	3.91477	up
SMIM8	1.02971	0.000136636	3.86444	up
VAV3	1.02944	1.85065265390021e-05	4.73268	up
CDCP1	1.02942	0.035852	1.44549	up
GAS6-DT	1.02942	0.0496111	1.30442	up
SAMHD1	1.02805	0.00393099	2.4055	up
NFKBIZ	1.02786	3.70141168059179e-16	15.4316	up
PDXK	1.02689	1.6929668534671e-08	7.77135	up
ADGRG1	1.02684	0.0105301	1.97757	up
FNBP1	1.02682	0.028656	1.54278	up
ZNF660	1.02679	0.0490897	1.30901	up
NINJ1	1.02501	1.87772883134931e-05	4.72637	up
PNRC2	1.02479	4.08428580332646e-08	7.38888	up
CIART	1.02463	0.0294385	1.53108	up
USP28	1.02463	0.0276358	1.55853	up
BLZF1	1.02456	0.000753819	3.12273	up
OAS1	1.02456	0.0017034	2.76868	up
RPL32	1.02445	4.64813253364701e-97	96.3327	up
NET1	1.02415	9.77736732833838e-06	5.00978	up
NR1D2	1.02409	0.00461575	2.33576	up
MYO5B	1.02333	0.0212029	1.67361	up
PARG	1.02247	0.00580043	2.23654	up
FTO	1.02218	0.00145716	2.83649	up
GABPB2	1.02203	0.0377757	1.42279	up
PPP1R15A	1.02184	8.63582809233748e-22	21.0637	up
SMAD1	1.02139	0.0057503	2.24031	up
LIMD1	1.0212	0.0312174	1.5056	up
AC092969.1	1.01891	0.0384161	1.41549	up
AC092279.1	1.01891	0.0410393	1.3868	up
AC092683.1	1.01873	0.0366303	1.43616	up
SLC43A2	1.01873	0.0201723	1.69524	up
WDR59	1.01862	0.0149957	1.82403	up
SUN2	1.01849	0.00305166	2.51546	up
RPS14	1.01715	1.95421577393533e-91	90.709	up
ZNF273	1.01699	0.00274117	2.56206	up
ZNF236	1.01661	0.00621075	2.20686	up
TPD52L1	1.01633	9.44763342973681e-14	13.0247	up
KMT2E	1.0158	2.29880511465505e-12	11.6385	up
EXOC7	1.01572	0.00138455	2.85869	up
BHLHE40	1.01507	1.53853416397851e-10	9.81289	up
SYNE2	1.01495	2.4054016245943e-08	7.61881	up
EZR	1.01392	4.66647535099469e-15	14.331	up
AC020916.1	1.01389	4.6188406257846e-14	13.3355	up
LIN7C	1.01365	0.0234419	1.63001	up
CDH3	1.01365	0.0311655	1.50633	up
NPHP3	1.0132	0.00221102	2.65541	up
ZBTB11	1.01287	0.000459891	3.33735	up
LINC01588	1.01243	0.0462863	1.33455	up
PDP1	1.01201	0.0150262	1.82315	up
RPS10	1.01195	6.923230385998e-16	15.1597	up
PELI1	1.01085	0.00100649	2.99719	up
ZSCAN18	1.0108	0.00398122	2.39998	up
NAPEPLD	1.00924	0.0214268	1.66904	up
HOXA6	1.00832	0.0437783	1.35874	up
SIX5	1.00816	0.00414108	2.38289	up
ZNF814	1.00701	0.0377064	1.42359	up
ELL2	1.00626	8.88107152187924e-05	4.05153	up
BCL2	1.00618	0.00287196	2.54182	up
LDLRAD4	1.00537	0.0215058	1.66744	up
WDFY2	1.00383	8.651670207078e-05	4.0629	up
UHRF2	1.00326	0.0019195	2.71681	up
ZFAS1	1.0022	7.62074227729849e-30	29.118	up
ZBED4	1.00194	0.0127228	1.89542	up
SLC16A1	-1.00051	6.85999845042187e-06	5.16368	down
URM1	-1.00066	2.62779931584206e-05	4.58041	down
NUP93	-1.00066	3.53423059988685e-06	5.45171	down
CHPF	-1.00235	0.00184559	2.73387	down
SAAL1	-1.0028	2.74551618727432e-05	4.56138	down
GAA	-1.0034	3.49042764048236e-05	4.45712	down
DNAJC12	-1.00402	0.000476156	3.32225	down
MLKL	-1.00402	0.00299454	2.52367	down
AKNAD1	-1.00428	0.000148622	3.82792	down
ICAM3	-1.00558	1.07070212676555e-06	5.97033	down
IGFBP5	-1.00562	1.90760254223655e-06	5.71951	down
PDIA4	-1.00629	3.03164994744565e-09	8.51832	down
SSC4D	-1.00653	0.00462109	2.33526	down
MPP1	-1.00653	0.0011373	2.94412	down
RBM8A	-1.00694	3.5844298133423e-41	40.4456	down
LMAN2	-1.00733	2.67681269174248e-13	12.5724	down
TEDC2	-1.00862	0.000140629	3.85192	down
BCL7B	-1.0095	3.28656756631365e-07	6.48326	down
AK1	-1.01053	1.21131777159889e-08	7.91674	down
PRADC1	-1.01067	1.21942410298631e-06	5.91385	down
NUP85	-1.01083	1.17180560471717e-05	4.93114	down
TADA3	-1.01107	3.25427745067823e-10	9.48755	down
NAGLU	-1.01122	0.000207189	3.68363	down
BCAP31	-1.01228	1.26485689339106e-23	22.898	down
VTI1B	-1.01259	8.01139769733545e-10	9.09629	down
CCDC86	-1.01367	5.92968572348164e-06	5.22697	down
UTP4	-1.01429	1.93843815128119e-05	4.71255	down
AC110995.1	-1.01461	0.000226635	3.64467	down
MAOB	-1.01461	1.47729666691251e-05	4.83053	down
PGP	-1.01517	4.90274698698934e-20	19.3096	down
LINC01116	-1.01523	0.000621794	3.20635	down
KCTD17	-1.01523	0.000621794	3.20635	down
ZNF771	-1.0165	0.000328654	3.48326	down
FARSA	-1.01663	3.79710836411294e-12	11.4205	down
CFL1	-1.0168	5.12211609764182e-65	64.2906	down
TAGLN2	-1.01696	1.57567327145029e-42	41.8025	down
AMZ2	-1.01706	6.04843149039541e-08	7.21836	down
TPI1	-1.02022	1.1139714453427e-54	53.9531	down
KLHL42	-1.02041	2.64581730781855e-08	7.57744	down
MAD2L1BP	-1.02062	3.44415591367489e-05	4.46292	down
PALM2-AKAP2	-1.02274	2.05522731787759e-05	4.68714	down
MIF4GD	-1.02286	0.000763469	3.11721	down
RRM1	-1.0231	4.29183128234847e-11	10.3674	down
ACAT2	-1.02337	4.9899699579016e-19	18.3019	down
NENF	-1.02405	3.22710956934538e-40	39.4912	down
SGPP2	-1.02501	0.00038857	3.41053	down
AL357075.4	-1.02501	0.00069027	3.16098	down
SDF2L1	-1.02527	2.3245232486622e-09	8.63367	down
LIMS1	-1.02538	4.1192956845391e-11	10.3852	down
CENPU	-1.02656	3.79271892807285e-10	9.42105	down
ANKMY2	-1.02669	0.000732232	3.13535	down
AC006064.4	-1.0269	8.960229265955e-05	4.04768	down
GNAI2	-1.02758	3.30933516486723e-15	14.4803	down
NDC1	-1.0278	0.000937898	3.02784	down
KIF4A	-1.02808	0.000118804	3.92517	down
SDF4	-1.02836	2.74822634175245e-07	6.56095	down
IMP4	-1.02876	8.03087499192616e-09	8.09524	down
FGFR1OP	-1.02899	0.000712711	3.14709	down
SELENON	-1.02921	0.000619561	3.20792	down
TAF1B	-1.0298	2.11537367419172e-06	5.67461	down
MRPL15	-1.0304	8.51624877434639e-11	10.0698	down
TBRG4	-1.03233	1.194526519079e-06	5.9228	down
KRT5	-1.03234	3.25604981017234e-35	34.4873	down
PDCD2	-1.03266	1.01913681984459e-14	13.9918	down
LIMA1	-1.03267	2.33503909588448e-06	5.63171	down
GTF3C6	-1.03314	1.43626626020068e-13	12.8428	down
PCMT1	-1.03338	4.20197945981313e-11	10.3765	down
PTGS1	-1.03363	0.00301547	2.52064	down
ERCC6L	-1.03363	0.001911	2.71874	down
NUDT21	-1.03466	8.97245225594139e-09	8.04709	down
TK1	-1.03484	1.19638366840413e-10	9.92213	down
AIG1	-1.03557	5.16881969334075e-17	16.2866	down
MRPL37	-1.03567	9.79900987975809e-10	9.00882	down
MPC2	-1.03612	2.10976896725712e-33	32.6758	down
SLC39A14	-1.03657	4.5284584800538e-05	4.34405	down
C1orf21	-1.03697	4.72718156042437e-07	6.3254	down
SRXN1	-1.03738	0.00902306	2.04465	down
IL4R	-1.03783	5.75186028313447e-05	4.24019	down
PSMB2	-1.03871	1.66347477679968e-15	14.779	down
MOK	-1.03903	6.02890921156305e-07	6.21976	down
FTSJ1	-1.03939	0.000126945	3.89638	down
EFHD2	-1.04029	2.46113884637102e-06	5.60886	down
MPC1	-1.04113	2.12179939958252e-15	14.6733	down
ETNK2	-1.04128	0.000658848	3.18121	down
NEIL2	-1.04128	0.000658848	3.18121	down
VBP1	-1.04149	1.24129271634375e-21	20.9061	down
TMEM98	-1.04264	5.55614707754878e-12	11.2552	down
ELAC2	-1.0437	0.000262721	3.58051	down
EIF3D	-1.04377	1.23816824374893e-18	17.9072	down
MFSD3	-1.04379	0.000853898	3.06859	down
CISD2	-1.04422	4.70635736838789e-13	12.3273	down
HJURP	-1.04534	0.000233085	3.63249	down
RAB11FIP3	-1.04534	0.000315426	3.5011	down
POLR2E	-1.04561	6.06848507542845e-11	10.2169	down
FEN1	-1.04573	4.87388032406753e-12	11.3121	down
VARS	-1.04617	3.03817312822308e-06	5.51739	down
LINC01703	-1.04643	0.00184091	2.73497	down
MXRA7	-1.04732	1.96511356776794e-07	6.70661	down
PSMC2	-1.04818	1.71617799379609e-13	12.7654	down
RANBP1	-1.04855	1.62458247293216e-29	28.7893	down
BCL2L1	-1.04872	1.44630476095059e-05	4.83974	down
MTUS2	-1.04918	0.000445192	3.35145	down
MTCL1	-1.04918	0.000316586	3.49951	down
GPI	-1.04979	2.70474897889395e-12	11.5679	down
MDH1	-1.05022	5.29406664573252e-20	19.2762	down
MRPS15	-1.05028	6.67907192323423e-13	12.1753	down
HMGB3	-1.05042	6.32796992041425e-31	30.1987	down
PRTFDC1	-1.05085	2.81958392029256e-13	12.5498	down
ANP32A	-1.05085	2.64364935502967e-13	12.5778	down
ITM2B	-1.05094	8.06887095897029e-36	35.0932	down
LTV1	-1.05278	8.12306762157112e-09	8.09028	down
MCRS1	-1.05413	1.16558384922211e-05	4.93346	down
KIAA0825	-1.05425	0.00189604	2.72215	down
TNFRSF6B	-1.05431	0.000385634	3.41383	down
PIK3CD-AS2	-1.05442	1.82383624713501e-06	5.73901	down
AL445228.2	-1.05442	1.82383624713501e-06	5.73901	down
TFPI2	-1.05442	1.82383624713501e-06	5.73901	down
AC090152.1	-1.05442	0.000620524	3.20724	down
CLEC1A	-1.05442	1.82383624713501e-06	5.73901	down
DLGAP1	-1.05442	1.82383624713501e-06	5.73901	down
PHF21B	-1.05442	1.82383624713501e-06	5.73901	down
ADSL	-1.05617	1.81292529629727e-10	9.74162	down
PHTF1	-1.0569	2.48508513896291e-05	4.60466	down
ETAA1	-1.05722	6.88391507903694e-05	4.16216	down
ILK	-1.05806	8.83339505688021e-09	8.05387	down
WDR77	-1.05814	0.000934174	3.02957	down
SIRPA	-1.05814	0.00242005	2.61618	down
ADH5	-1.05924	6.5676754760292e-13	12.1826	down
SORBS3	-1.06028	5.88230379391364e-06	5.23045	down
IL1A	-1.06125	0.00118182	2.92745	down
CRADD	-1.06125	0.000413768	3.38324	down
GSTO1	-1.06158	4.27975640934547e-24	23.3686	down
EIF1AD	-1.06292	2.52948558223056e-05	4.59697	down
PHB	-1.06334	5.26781030625928e-20	19.2784	down
DCLK2	-1.06367	2.51055307316236e-05	4.60023	down
GFPT2	-1.06367	2.51055307316236e-05	4.60023	down
U47924.2	-1.06367	2.51055307316236e-05	4.60023	down
SCN1B	-1.06367	2.51055307316236e-05	4.60023	down
SDC3	-1.06448	0.000148374	3.82864	down
ITPK1	-1.06531	7.04486662136351e-05	4.15213	down
RAB5IF	-1.06544	6.2747875556196e-28	27.2024	down
SRD5A1	-1.06556	5.48191352823816e-06	5.26107	down
LRMDA	-1.06582	1.68261641905779e-06	5.77401	down
TOR3A	-1.06667	4.00357403724959e-07	6.39755	down
FUNDC2	-1.0668	4.76943779990716e-26	25.3215	down
DCK	-1.06807	9.08399837106764e-06	5.04172	down
ASAP1	-1.06825	3.54757654962557e-05	4.45007	down
CKS1B	-1.06856	2.11210277167608e-14	13.6753	down
SIPA1L2	-1.06986	4.74293717634549e-07	6.32395	down
GNB2	-1.07058	1.41084358560499e-24	23.8505	down
FDX1	-1.07123	6.99881105118295e-11	10.155	down
AL138720.1	-1.07154	8.06234458514216e-05	4.09354	down
RAB39A	-1.07154	8.06234458514216e-05	4.09354	down
CCDC151	-1.07154	8.06234458514216e-05	4.09354	down
EHD2	-1.0716	0.000154462	3.81118	down
NIPA2	-1.07162	1.06506676221216e-05	4.97262	down
TKT	-1.07306	1.98908264783848e-22	21.7013	down
TOP2A	-1.07355	4.6620058568985e-10	9.33143	down
CNN3	-1.07359	6.55067744474498e-34	33.1837	down
EIF2B2	-1.07391	3.46030242475764e-05	4.46089	down
MYDGF	-1.07458	1.13067323789774e-14	13.9467	down
HIGD1A	-1.07658	1.31671529733987e-12	11.8805	down
MRPL24	-1.07688	1.87190269267756e-07	6.72772	down
TSPAN9	-1.07693	1.20233554423252e-05	4.91997	down
RPRM	-1.07718	7.22642693763914e-06	5.14108	down
CADM4	-1.07873	8.62633939403688e-06	5.06417	down
RBM15	-1.07932	0.000788542	3.10318	down
HAUS8	-1.07932	3.77414176628273e-05	4.42318	down
PRELID1	-1.0804	1.40505041463559e-24	23.8523	down
MYO1B	-1.0821	2.79714080240948e-06	5.55329	down
CCT5	-1.08414	4.49267383585915e-36	35.3475	down
KIAA1614-AS1	-1.08422	0.00020089	3.69704	down
CLSPN	-1.08453	2.06944305672045e-08	7.68415	down
MCUB	-1.08527	4.61186054632311e-10	9.33612	down
TEX264	-1.08588	1.72365733533337e-05	4.76355	down
VRK1	-1.08588	1.36399795272765e-07	6.86519	down
PRDX4	-1.08649	1.1002908866241e-31	30.9585	down
DPYS	-1.08745	7.81377265089939e-05	4.10714	down
RORA	-1.08818	9.28645338186547e-05	4.03215	down
MYH10	-1.08859	1.00908067000534e-11	10.9961	down
TTC7B	-1.08941	0.000232852	3.63292	down
MRPL39	-1.08948	1.2986074781296e-08	7.88652	down
ARHGDIA	-1.08953	2.09624418604179e-21	20.6786	down
PRMT6	-1.08997	0.000216625	3.66429	down
ANXA2	-1.09001	2.83100827313495e-56	55.5481	down
ARC	-1.09065	7.72052005465472e-08	7.11235	down
NEO1	-1.09076	3.50778475632158e-05	4.45497	down
AKT1	-1.09127	3.52655707478643e-13	12.4526	down
PSMD7	-1.09219	2.31140627118962e-22	21.6361	down
P3H1	-1.09229	1.98659916240979e-07	6.70189	down
FOXM1	-1.09229	1.27076040722415e-05	4.89594	down
PSMB1	-1.09339	9.11278129078436e-53	52.0403	down
CHST8	-1.094	0.000243075	3.61426	down
GPX3	-1.09503	4.68660339760986e-06	5.32914	down
GLRB	-1.09537	1.19150514568403e-07	6.9239	down
AL365259.1	-1.09537	1.19150514568403e-07	6.9239	down
MSC-AS1	-1.09537	2.92844627375089e-06	5.53336	down
PAMR1	-1.09537	1.19150514568403e-07	6.9239	down
CHST11	-1.09537	1.19150514568403e-07	6.9239	down
LHFPL6	-1.09537	1.19150514568403e-07	6.9239	down
AL049775.1	-1.09537	1.19150514568403e-07	6.9239	down
PEA15	-1.09572	9.24832020941014e-09	8.03394	down
TMX1	-1.09586	7.53052004311553e-07	6.12318	down
NHS	-1.09632	3.55028831325717e-06	5.44974	down
HADHB	-1.09722	8.0999113992655e-17	16.0915	down
PNMA1	-1.09765	9.77474560046691e-06	5.00989	down
CNIH4	-1.0981	6.76651867759979e-20	19.1696	down
PSMB4	-1.09843	2.72382440195802e-25	24.5648	down
HARS	-1.09887	6.00635325162977e-09	8.22139	down
VAC14	-1.0992	2.3105777561204e-05	4.63628	down
MELK	-1.09963	3.32931266364384e-06	5.47765	down
RGS19	-1.1004	1.49704386659995e-05	4.82477	down
DONSON	-1.10122	9.60409487135044e-07	6.01754	down
SLC22A4	-1.1014	5.39892143015593e-06	5.26769	down
IL17B	-1.1014	5.39892143015593e-06	5.26769	down
RASGRF1	-1.1014	7.63010805436024e-05	4.11747	down
SLC39A8	-1.10193	6.96068920132346e-05	4.15735	down
FPGS	-1.10193	9.61309778041599e-05	4.01714	down
FKBP1A	-1.10231	6.79984024752446e-16	15.1675	down
COPS6	-1.10259	2.56660186831188e-22	21.5906	down
CTSD	-1.10377	8.8157472857425e-19	18.0547	down
CAPN15	-1.10437	0.000180179	3.7443	down
SLFN11	-1.10507	0.000519845	3.28413	down
ERAL1	-1.10579	0.000242163	3.61589	down
UNC5C	-1.10652	8.04457275378033e-06	5.0945	down
ULBP3	-1.10652	2.76062915379057e-05	4.55899	down
DNAJC18	-1.10807	0.000114123	3.94263	down
RAB32	-1.10847	3.27333617712213e-07	6.48501	down
PPP1R3F	-1.10916	1.91979757783351e-05	4.71674	down
PGK1	-1.10918	1.33554069727841e-31	30.8743	down
ULBP2	-1.11093	6.32051945451429e-05	4.19925	down
AJ011932.1	-1.11093	2.48004293381101e-05	4.60554	down
BCL7C	-1.11289	6.6713230766688e-28	27.1758	down
CXXC5	-1.11417	9.19504511582018e-08	7.03645	down
NCAPG	-1.11494	1.88646378755017e-05	4.72435	down
ABCC3	-1.11561	0.000179227	3.7466	down
LOXL2	-1.11743	2.21757039089481e-05	4.65412	down
FHL3	-1.11894	9.40244428520768e-08	7.02676	down
TDP1	-1.119	1.11223132995791e-05	4.9538	down
CCDC102A	-1.12038	1.46708955750527e-05	4.83354	down
ALYREF	-1.12157	2.95766355105984e-26	25.5291	down
HENMT1	-1.12179	4.74283583329917e-07	6.32396	down
ERH	-1.1219	2.36058433889854e-54	53.627	down
RPN2	-1.12311	9.48543448836139e-24	23.0229	down
DUSP12	-1.1237	8.83339505688021e-09	8.05387	down
WDR54	-1.12374	0.000142149	3.84726	down
MCRIP1	-1.12383	4.7101557734534e-19	18.327	down
VDAC1	-1.12547	9.75533770210552e-30	29.0108	down
TRIP13	-1.12628	8.70858476298426e-06	5.06005	down
H2AFZ	-1.12648	1.55085577068346e-65	64.8094	down
LINC00839	-1.12825	0.000342356	3.46552	down
ARHGEF40	-1.12916	2.96838374863757e-09	8.52748	down
KIF2C	-1.13007	7.26472681788477e-06	5.13878	down
JMJD4	-1.13011	7.62404576333827e-06	5.11781	down
ZMAT5	-1.13011	2.36395201950248e-05	4.62636	down
SNF8	-1.13145	6.59910336106271e-13	12.1805	down
RELB	-1.13172	1.22779320727836e-07	6.91087	down
HPDL	-1.13195	9.83550784473198e-05	4.0072	down
TWF2	-1.13199	8.06882021150512e-08	7.09319	down
HDAC2	-1.13209	1.76816216053856e-15	14.7525	down
RAN	-1.13229	5.03407199608312e-65	64.2981	down
GALE	-1.13233	4.68521297686647e-06	5.32927	down
PLCD3	-1.13356	8.43778913938443e-05	4.07377	down
NOL7	-1.13438	8.53661653061126e-50	49.0687	down
GHITM	-1.13471	2.21837687819028e-27	26.654	down
CENPN	-1.13536	1.11967366382635e-07	6.95091	down
PCLAF	-1.1355	1.34369528364411e-18	17.8717	down
COPS8	-1.13572	9.88976480144271e-11	10.0048	down
SELENOM	-1.13726	1.27576465614223e-27	26.8942	down
GPR149	-1.1375	3.09052157043797e-09	8.50997	down
VWC2	-1.1375	8.48374997350238e-08	7.07141	down
PYGO1	-1.1375	3.09052157043797e-09	8.50997	down
FLNA	-1.14004	2.78270022681415e-34	33.5555	down
CHST10	-1.14014	8.41830497032001e-07	6.07478	down
HABP4	-1.14014	8.41830497032001e-07	6.07478	down
TBX1	-1.14014	8.59179015245531e-08	7.06592	down
MAGEA9B	-1.14014	8.41830497032001e-07	6.07478	down
PHLDA3	-1.14059	3.15351096561586e-14	13.5012	down
SIVA1	-1.14179	5.23965781048378e-42	41.2807	down
PAQR8	-1.14238	7.95640320992911e-06	5.09928	down
CD248	-1.14238	7.95640320992911e-06	5.09928	down
SERPINA6	-1.14238	7.95640320992911e-06	5.09928	down
CDCA3	-1.14388	1.32399476207827e-06	5.87811	down
MDH2	-1.144	2.79971264348333e-34	33.5529	down
CXCL6	-1.1443	0.000268562	3.57096	down
PTPRD-AS1	-1.1443	0.00020538	3.68744	down
PSMC5	-1.14433	5.17919777483118e-24	23.2857	down
MCM10	-1.14437	2.513213762084e-07	6.59977	down
HMOX2	-1.14439	3.63636656794444e-11	10.4393	down
PSMC4	-1.14453	4.10702320693761e-16	15.3865	down
CNIH1	-1.14466	2.32316915360397e-10	9.63392	down
GNAI1	-1.14544	2.87852674805233e-08	7.54083	down
DNLZ	-1.14596	0.00031178	3.50615	down
STON2	-1.14695	2.90734823671126e-05	4.5365	down
RRP15	-1.14731	1.99819715376154e-10	9.69936	down
CRAT	-1.14742	6.4160853726293e-05	4.19273	down
NME1	-1.14841	1.68188609850439e-53	52.7742	down
MAZ	-1.14856	7.89310228941337e-28	27.1028	down
PRDX6	-1.14939	1.74240072504764e-47	46.7589	down
SLC4A3	-1.14986	8.2817409114113e-05	4.08188	down
ST6GALNAC4	-1.14986	0.000403489	3.39417	down
PSMC3	-1.1505	7.34659148841841e-21	20.1339	down
C5orf38	-1.15107	2.50747981498106e-10	9.60076	down
TXNDC5	-1.15142	1.27103652943008e-06	5.89584	down
CAPZB	-1.1516	1.87797133053858e-17	16.7263	down
CYC1	-1.15206	9.9538884809991e-11	10.002	down
JAZF1	-1.15265	7.28454884031935e-05	4.1376	down
APLF	-1.15341	4.25814516774962e-05	4.37078	down
TMEM173	-1.1541	2.4751198625048e-05	4.6064	down
WDR66	-1.1541	3.7750531639217e-05	4.42308	down
DHX15	-1.15514	3.79004931644779e-07	6.42136	down
MYEF2	-1.15533	0.000347998	3.45842	down
SNX7	-1.15566	1.6659547217488e-17	16.7783	down
EXT1	-1.15742	2.12243296031758e-09	8.67317	down
RILP	-1.15936	8.70419405090062e-05	4.06027	down
ATP1B1	-1.15986	6.61545165982453e-27	26.1794	down
NT5DC1	-1.16084	0.000480776	3.31806	down
SNTA1	-1.1621	1.28532531181764e-05	4.89099	down
BASP1	-1.16301	3.93728241439562e-44	43.4048	down
BAALC	-1.16326	8.00149455775174e-11	10.0968	down
STRAP	-1.16424	6.48727440425635e-27	26.1879	down
ARPC5	-1.16478	1.82241206853241e-42	41.7394	down
IFITM1	-1.16516	2.83495051194593e-09	8.54745	down
RUSC1	-1.16601	8.77594304061292e-12	11.0567	down
DEF8	-1.16676	1.14594451690367e-14	13.9408	down
MRPS23	-1.1701	1.0451327201727e-16	15.9808	down
PIMREG	-1.17177	7.35921921159777e-06	5.13317	down
RNF34	-1.17181	2.41841382495735e-08	7.61647	down
KIZ	-1.17227	3.46772261373991e-06	5.45996	down
ZNF608	-1.1727	2.76681805798345e-06	5.55802	down
SPC25	-1.17431	7.2426545980722e-05	4.1401	down
SH2B2	-1.17471	2.16486565703212e-05	4.66457	down
PSMG1	-1.17491	1.40818328097426e-19	18.8513	down
AC105942.1	-1.17519	0.000437448	3.35907	down
NCAPH	-1.17519	1.01632910455333e-05	4.99297	down
PLPPR2	-1.17546	0.000511246	3.29137	down
SYT11	-1.17646	4.67278566791606e-05	4.33042	down
IRAK2	-1.17687	2.04782250322119e-05	4.68871	down
ANKRD18B	-1.17687	4.05461702700481e-05	4.39205	down
GLIS2	-1.17687	0.0011734	2.93055	down
NFU1	-1.17843	2.09335050572563e-08	7.67916	down
AC064875.1	-1.17845	8.36675544998732e-06	5.07744	down
LOXL3	-1.17845	8.36675544998732e-06	5.07744	down
GUCY1A1	-1.17845	8.36675544998732e-06	5.07744	down
LHX2	-1.17915	1.85830169294325e-06	5.73088	down
ARHGEF25	-1.17915	1.85830169294325e-06	5.73088	down
SEMA5A	-1.17995	8.48374997350238e-08	7.07141	down
SNCAIP	-1.17995	8.48374997350238e-08	7.07141	down
ZMAT4	-1.17995	8.48374997350238e-08	7.07141	down
AP001977.1	-1.17995	8.48374997350238e-08	7.07141	down
CD40	-1.17995	8.48374997350238e-08	7.07141	down
PRKAR1B	-1.18076	2.82708081205236e-08	7.54866	down
ATP5PB	-1.18103	6.23963565912542e-21	20.2048	down
CPSF3	-1.18217	1.12466214210285e-07	6.94898	down
RBM3	-1.1839	8.96648369784159e-52	51.0474	down
RTCB	-1.18571	8.59308457485963e-12	11.0659	down
TPST1	-1.18605	1.45667413156493e-06	5.83664	down
SSR1	-1.18682	1.01000072196069e-10	9.99568	down
RRAS2	-1.18903	4.76096481460124e-08	7.32231	down
FKBP10	-1.19139	1.07923932165899e-07	6.96688	down
IFT43	-1.19145	7.95986704890452e-11	10.0991	down
TBCB	-1.19217	1.9698551800609e-18	17.7056	down
ACSL4	-1.19218	3.49117349354464e-11	10.457	down
SH3BGRL3	-1.19313	4.03182776218795e-32	31.3945	down
RIT1	-1.19351	1.58332907391044e-12	11.8004	down
SMN1	-1.19496	8.92568654568005e-06	5.04936	down
CARMN	-1.19496	9.6569483400748e-05	4.01516	down
TIMP2	-1.19631	1.30524375997799e-19	18.8843	down
NEIL3	-1.1973	5.93568557691792e-06	5.22653	down
PACC1	-1.19838	1.99549305510081e-06	5.69995	down
DDOST	-1.1999	2.38210436115469e-13	12.623	down
RTL5	-1.20174	0.000139991	3.8539	down
TGFB2	-1.20281	8.30217903483498e-05	4.08081	down
FKBP7	-1.20281	6.60410520743258e-06	5.18019	down
FAH	-1.20499	1.03039187040196e-05	4.987	down
GLRX2	-1.20517	1.17793213545444e-14	13.9289	down
BRI3BP	-1.20642	9.35625336294185e-07	6.0289	down
EIF2S1	-1.20722	1.64003482989751e-20	19.7851	down
ACTB	-1.20734	2.05389309455277e-130	129.687	down
SLC37A1	-1.20884	7.55118802138805e-06	5.12198	down
CDK4	-1.2092	9.76769196885422e-28	27.0102	down
SLIRP	-1.20948	2.03465653713317e-25	24.6915	down
LGALS1	-1.21073	2.429474255245e-75	74.6145	down
C1S	-1.21338	2.81285713265283e-21	20.5509	down
P3H3	-1.21344	2.46113884637102e-06	5.60886	down
CDK5	-1.21446	1.39431831619337e-08	7.85564	down
SULF1	-1.21688	3.3446407118506e-07	6.47565	down
ZFPM2-AS1	-1.21688	3.3446407118506e-07	6.47565	down
BSG	-1.21761	1.01206202357032e-27	26.9948	down
KRT17	-1.2204	1.58023774877171e-52	51.8013	down
LIPF	-1.2209	1.19150514568403e-07	6.9239	down
ROBO3	-1.2209	4.71593343275654e-09	8.32643	down
KCNK10	-1.2209	4.71593343275654e-09	8.32643	down
AQP9	-1.2209	1.19150514568403e-07	6.9239	down
TBX2	-1.2209	4.71593343275654e-09	8.32643	down
BAG2	-1.22272	8.92400973784872e-06	5.04944	down
TBL2	-1.22459	4.24576710408122e-06	5.37204	down
ZNF697	-1.22489	1.66473796656863e-05	4.77865	down
GOLIM4	-1.22683	1.64586845577926e-14	13.7836	down
FAT2	-1.22858	2.06676310338557e-08	7.68471	down
SOAT1	-1.22925	6.31231756112808e-07	6.19981	down
CD47	-1.2305	4.33450106050843e-15	14.3631	down
COL14A1	-1.23109	3.16693672555581e-06	5.49936	down
FAM83G	-1.23117	7.56165934537115e-05	4.12138	down
F8A1	-1.23165	9.45223813627483e-09	8.02447	down
TMEM8A	-1.23498	4.1092426087705e-06	5.38624	down
ANXA1	-1.23533	3.30231164153764e-26	25.4812	down
ANKRD9	-1.23543	5.82191076764909e-23	22.2349	down
FSTL1	-1.23544	5.98174163621717e-10	9.22317	down
MEST	-1.23552	1.40065070609317e-07	6.85367	down
TCEA2	-1.23561	5.60274720559188e-13	12.2516	down
SMCR8	-1.23634	8.69559486837837e-06	5.0607	down
HSPB2	-1.23647	3.99323346522512e-07	6.39868	down
CINP	-1.23754	1.05089485183919e-09	8.97844	down
TMEM205	-1.23842	3.03829870469693e-42	41.5174	down
FAM50B	-1.23932	5.73500755542223e-06	5.24147	down
MRC2	-1.24037	2.2590726773234e-10	9.64607	down
GSDMD	-1.24106	4.86319995872202e-07	6.31308	down
EEF2KMT	-1.24106	1.30941235005083e-07	6.88292	down
MYL12B	-1.24149	1.3859214125707e-124	123.858	down
PHF19	-1.24197	3.07033028986105e-08	7.51281	down
GPC4	-1.24358	1.06297546688748e-09	8.97348	down
SLCO3A1	-1.24383	2.50811359402235e-06	5.60065	down
DLGAP5	-1.24569	5.3164118349535e-11	10.2744	down
PKN1	-1.24744	1.65839214921336e-06	5.78031	down
NFIA-AS2	-1.24929	6.16929027254857e-07	6.20976	down
EDARADD	-1.24929	7.899695316616e-06	5.10239	down
AL139393.3	-1.24934	7.75627937814562e-20	19.1103	down
AMOTL1	-1.24981	3.61695168072056e-09	8.44166	down
NBDY	-1.25004	2.31487738047959e-23	22.6355	down
LRR1	-1.25079	0.000417349	3.3795	down
PIGT	-1.25115	1.0739225435859e-15	14.969	down
DCHS1	-1.25349	4.1675058227943e-05	4.38012	down
MAPKAPK3	-1.25386	4.94829970834783e-06	5.30554	down
PLXNA2	-1.25446	8.06044170225675e-06	5.09364	down
DNM3OS	-1.25562	4.40511448066136e-08	7.35604	down
HAND2	-1.25562	3.79233062869096e-09	8.42109	down
MYL12A	-1.25884	1.1869223398511e-95	94.9256	down
COLEC12	-1.25956	1.31252503324389e-09	8.88189	down
TUBB2B	-1.26014	6.02503903210687e-13	12.22	down
WARS	-1.26191	3.79971596266408e-07	6.42025	down
BTBD1	-1.26191	7.78524791766851e-07	6.10873	down
ZDHHC2	-1.26303	1.10853710247225e-10	9.95525	down
PIK3R5	-1.26303	1.10853710247225e-10	9.95525	down
ERG	-1.26303	1.10853710247225e-10	9.95525	down
LACTB2	-1.26395	2.44816013614183e-11	10.6112	down
TMEM200C	-1.26479	4.17247608634697e-06	5.37961	down
GPSM3	-1.26538	7.33878929652556e-08	7.13438	down
HMCN1	-1.26636	1.11812106597671e-06	5.95151	down
RAI14	-1.26645	4.72683543059672e-10	9.32543	down
C11orf24	-1.26678	2.81705818329134e-06	5.5502	down
[truncated: 674 more rows]
