# Supplementary material for: Fitness and transcriptional plasticity of human breast cancer single-cell-derived clones
Source: Cell Rep. 2025 May 12;44(5):115699. doi: 10.1016/j.celrep.2025.115699 (PMC12117018; doi:10.1016/j.celrep.2025.115699)
Supplement: Table S6. Differentially expressed genes comparing cells from propagating and transient clones in basal model STG201 [file mmc6.xlsx]

## Sheet: Table S6
gene	log2FC	p_adj	neglog10adjP	DE
RBM46	2.28237	3.96651035040609e-05	4.40159	up
AC003101.2	2.02334	0.0014112	2.85041	up
ZNF235	1.98094	0.00353272	2.45189	up
NPPC	1.96218	1.66067048790424e-06	5.77972	up
AP001267.2	1.82119	0.0447185	1.34951	up
AC090114.2	1.78777	4.82925465141331e-06	5.31612	up
LINC00115	1.71791	0.0106192	1.97391	up
FLRT3	1.59298	0.0363354	1.43967	up
AL355075.4	1.58129	1.62398329193076e-05	4.78942	up
ZBTB7C	1.52734	0.011556	1.93719	up
AATK	1.49221	4.61502392120582e-13	12.3358	up
LHCGR	1.48969	0.00515937	2.2874	up
AC024560.4	1.47359	0.00135284	2.86875	up
WNT6	1.47118	0.0393467	1.40509	up
AL023803.2	1.46366	0.0333545	1.47685	up
RTL10	1.42002	0.00035863	3.44535	up
PCDH18	1.41784	0.0177779	1.75012	up
AL355353.1	1.41203	0.0447185	1.34951	up
ARC	1.39779	7.18760735145153e-13	12.1434	up
AC005674.2	1.39176	0.0383243	1.41653	up
ZNF280C	1.38115	0.00312174	2.5056	up
AC124016.1	1.37421	0.0130034	1.88594	up
OSR2	1.36726	1.35943900161109e-06	5.86664	up
TGFB3	1.35848	0.0447325	1.34938	up
SLC19A2	1.34624	2.68809649441692e-05	4.57056	up
GPRASP1	1.32162	0.0346081	1.46082	up
SNAI1	1.32011	0.000854622	3.06823	up
ADAMTS1	1.30965	2.93746143636672e-10	9.53203	up
AL591846.2	1.30622	0.0122248	1.91276	up
AL683813.1	1.30489	3.64621928404548e-05	4.43816	up
PCDHB10	1.28638	0.0421836	1.37486	up
AL645608.7	1.27099	0.0382428	1.41745	up
NOCT	1.26138	0.000927559	3.03266	up
PLEKHO2	1.25846	0.0018996	2.72134	up
SLC25A25	1.25671	1.30681947296432e-12	11.8838	up
HSPA2	1.25007	1.64658141113323e-09	8.78342	up
SERPINE1	1.24059	5.63771970650066e-09	8.2489	up
CNTNAP3C	1.23783	0.045342	1.3435	up
EPOR	1.20925	0.00154806	2.81021	up
ZNF845	1.20359	0.0117179	1.93115	up
MPRIP-AS1	1.19782	0.0383243	1.41653	up
AC087741.1	1.19782	0.0493266	1.30692	up
TWNK	1.19755	0.000623104	3.20544	up
AC011446.2	1.18698	0.00889115	2.05104	up
OTX1	1.18315	6.78274884242284e-05	4.16859	up
HAP1	1.1806	0.0116949	1.932	up
RANBP6	1.17693	0.00115809	2.93626	up
PAN3-AS1	1.17098	0.031596	1.50037	up
AMMECR1L	1.16572	0.000866152	3.06241	up
SLC9A1	1.16348	1.24595659505161e-07	6.9045	up
HIST4H4	1.1598	0.04933	1.30689	up
TRIB1	1.15725	3.4084421107151e-24	23.4674	up
AC103703.1	1.13958	0.0316293	1.49991	up
TOB1-AS1	1.13861	0.00919685	2.03636	up
RGL3	1.12024	0.0316293	1.49991	up
ZNF134	1.11977	0.00820582	2.08588	up
STK17B	1.1174	0.000104141	3.98238	up
KANSL2	1.11616	2.59498694922293e-06	5.58586	up
INE1	1.11425	0.0400019	1.39792	up
GADD45B	1.10754	3.2857501748916e-28	27.4834	up
AL691432.2	1.10748	0.0401071	1.39678	up
ZNF574	1.10655	9.06460482813369e-06	5.04265	up
LY6G5B	1.10458	0.0190128	1.72095	up
AC020916.1	1.10333	5.51274901958899e-25	24.2586	up
AC023157.3	1.10265	0.0177779	1.75012	up
ZNF799	1.09682	2.25638389143331e-05	4.64659	up
BTG2	1.082	2.48520237217422e-17	16.6046	up
KCNQ1OT1	1.0782	6.63009140497951e-32	31.1785	up
FAM241A	1.06563	0.00139083	2.85673	up
ACADSB	1.06188	0.0319208	1.49593	up
HIST1H2BJ	1.06088	0.00735061	2.13368	up
ARHGAP30	1.06053	0.000485197	3.31408	up
AL135926.2	1.05966	2.2288209549288e-06	5.65192	up
TSPYL4	1.0561	4.08630291782186e-08	7.38867	up
ZNF253	1.05543	0.000305602	3.51484	up
CCDC88B	1.04468	0.00757093	2.12085	up
PPM1D	1.04468	0.00783611	2.1059	up
BCL6	1.04397	1.06005288508729e-10	9.97467	up
AC099343.3	1.04375	0.0271079	1.5669	up
ZNF844	1.04133	3.29008890627994e-07	6.48279	up
LRRC10B	1.03599	0.0179076	1.74696	up
ZKSCAN2-DT	1.03346	0.00735574	2.13337	up
MYLIP	1.02691	1.05009247160416e-06	5.97877	up
JPH1	1.02476	0.0160178	1.7954	up
ARL4D	1.02297	5.36596044009333e-06	5.27035	up
AC107375.1	1.02024	0.014898	1.82687	up
SNHG4	1.01906	0.0264706	1.57724	up
SLC4A7	1.01259	0.00105268	2.97771	up
POU3F1	1.00516	0.00332024	2.47883	up
AL645728.1	1.00173	0.0149531	1.82527	up
DLGAP5	-1.02906	3.87980693268856e-05	4.41119	down
GDF15	-1.04665	0.00790548	2.10207	down
EDN2	-1.06244	0.000931643	3.03075	down
NDC80	-1.0657	5.11425787483383e-05	4.29122	down
UCHL1	-1.08155	4.93633492888151e-08	7.3066	down
NINJ2	-1.15892	0.00312174	2.5056	down
C16orf95	-1.21433	0.0300359	1.52236	down
IGFBP5	-1.22919	2.77030430663504e-07	6.55747	down
AC138627.1	-1.26303	0.0408408	1.38891	down
LINC00957	-1.27737	0.0465486	1.33209	down
GIN1	-1.28209	0.00212949	2.67172	down
GNG4	-1.30968	0.000155684	3.80776	down
ADGRF1	-1.31782	0.0251251	1.59989	down
KCNE5	-1.37568	0.0438077	1.35845	down
AC005339.1	-1.37851	0.0237107	1.62506	down
HDAC9	-1.55748	0.0274456	1.56153	down
CXCL1	-2.74737	0.000386079	3.41332	down
CCL20	-4.3811	0.00134085	2.87262	down
CXCL8	-4.64044	4.16218775550269e-12	11.3807	down
