# Supplementary material for: Fitness and transcriptional plasticity of human breast cancer single-cell-derived clones
Source: Cell Rep. 2025 May 12;44(5):115699. doi: 10.1016/j.celrep.2025.115699 (PMC12117018; doi:10.1016/j.celrep.2025.115699)
Supplement: Table S7. Differentially expressed genes comparing cells from propagating and transient clones in luminal B model AB040 [file mmc7.xlsx]

## Sheet: Table S7
gene	log2FC	p_adj	neglog10adjP	DE
RRM2	2.56817	2.30154495468326e-30	29.638	up
ATAD2	1.965	7.42485936018407e-14	13.1293	up
TYMS	1.95488	2.7115629541183e-19	18.5668	up
HELLS	1.94569	2.9166134015107e-20	19.5351	up
FAM111B	1.92482	4.19147956996373e-15	14.3776	up
MCM6	1.84779	9.55364044975023e-13	12.0198	up
HIST1H1D	1.78957	1.867817467128e-08	7.72867	up
MYBL2	1.78411	1.37638132370638e-10	9.86126	up
PCNA	1.78052	2.51458776308913e-15	14.5995	up
CENPU	1.73539	6.60541975970005e-11	10.1801	up
E2F1	1.70969	1.33160585518301e-15	14.8756	up
CCNE2	1.69849	2.01415855620872e-11	10.6959	up
CDCA5	1.6949	2.74385454086027e-13	12.5616	up
CENPM	1.68332	8.15565378663858e-10	9.08854	up
PCLAF	1.65306	2.86346700422115e-18	17.5431	up
FANCG	1.64756	2.77655045311312e-15	14.5565	up
DTL	1.62837	1.23215309744597e-13	12.9093	up
UHRF1	1.61522	2.43114644944704e-09	8.61419	up
ZWINT	1.59999	3.60356198622656e-10	9.44327	up
HIST1H1B	1.57489	2.44174933601823e-11	10.6123	up
RIMS2	1.55124	9.43132498455742e-09	8.02543	up
FANCA	1.54356	2.43665975402982e-13	12.6132	up
TK1	1.52814	5.50451006937936e-08	7.25928	up
HIST1H4C	1.49139	7.15894936158911e-10	9.14515	up
FANCI	1.48865	1.12785282570622e-07	6.94775	up
FAM111A	1.48325	2.50596835222115e-09	8.60102	up
CLSPN	1.48119	1.64204110531446e-08	7.78462	up
SYNE2	1.47594	1.55116046990067e-12	11.8093	up
MCM4	1.44256	8.67301977685332e-08	7.06183	up
PRC1	1.4416	2.97897117899585e-08	7.52593	up
CDT1	1.43105	7.54532286057899e-09	8.12232	up
CENPK	1.42346	5.82447302075824e-07	6.23474	up
CDC45	1.41247	8.34720009310227e-09	8.07846	up
GALNT5	1.40803	0.000829723	3.08107	up
MKI67	1.40595	3.83534656047975e-05	4.4162	up
MCM10	1.39786	2.62484656415107e-15	14.5809	up
MCM7	1.39373	5.82447302075824e-07	6.23474	up
RIBC2	1.3861	1.24900261622546e-10	9.90344	up
SLC4A7	1.36959	2.14261163666773e-07	6.66906	up
FEN1	1.35988	1.20610460687095e-08	7.91862	up
NUP210	1.33906	1.76217870544037e-12	11.754	up
RRM1	1.32868	2.98963979066547e-05	4.52438	up
RAD54B	1.31468	4.33957794877966e-13	12.3626	up
DNA2	1.30982	1.18614776526069e-07	6.92586	up
MSH2	1.29497	4.32817942183286e-08	7.36369	up
RAD51AP1	1.29146	5.61434922905352e-05	4.2507	up
EED	1.28638	1.1256705668936e-06	5.94859	up
BRCA2	1.28118	4.6380987685306e-06	5.33366	up
NETO2	1.26576	3.32582763306048e-10	9.4781	up
ASF1B	1.26202	1.867817467128e-08	7.72867	up
POLQ	1.25579	7.72981093882557e-11	10.1118	up
DHFR	1.25558	0.000292515	3.53385	up
WDR76	1.25162	4.18525264823712e-08	7.37828	up
MCM3	1.25119	6.60455658246154e-05	4.18016	up
NUSAP1	1.24735	0.000770173	3.11341	up
RBBP8	1.247	1.39877856385625e-05	4.85425	up
DPP9	1.23125	9.79104184645009e-06	5.00917	up
NCAPG	1.23098	9.84409374909366e-07	6.00682	up
PKMYT1	1.22424	9.29588429139737e-08	7.03171	up
SHCBP1	1.21542	3.28819796544083e-05	4.48304	up
GEN1	1.21484	9.57214480847199e-07	6.01899	up
EZH2	1.2098	4.36632013218312e-05	4.35988	up
UBE2T	1.19903	9.04873020171773e-06	5.04341	up
BRCA1	1.19457	2.78992281488137e-05	4.55441	up
MCM5	1.18542	2.21527024682266e-05	4.65457	up
NEURL1B	1.17467	3.08067790940635e-09	8.51135	up
DSN1	1.17451	0.000489971	3.30983	up
SLFN13	1.17113	0.000692718	3.15944	up
ANLN	1.1665	2.05416311356417e-06	5.68737	up
SMC1A	1.15454	3.83534656047975e-05	4.4162	up
NFATC2IP	1.14896	9.539233392142e-06	5.02049	up
GGH	1.14399	0.000216712	3.66412	up
UGGT1	1.14032	0.000628224	3.20189	up
MYBL1	1.1346	0.000118254	3.92718	up
ORC6	1.13108	0.000472719	3.3254	up
USP37	1.11888	2.68161883871807e-06	5.5716	up
BRIP1	1.09391	0.00600658	2.22137	up
PAQR4	1.09216	0.000722119	3.14139	up
CYP1B1	1.0912	0.00816383	2.08811	up
KNTC1	1.08722	5.23915896453095e-07	6.28074	up
CAMK1	1.08386	0.000126837	3.89675	up
CHEK1	1.08192	0.0303244	1.51821	up
PHKA2	1.0799	0.00099543	3.00199	up
BTG3	1.07454	0.00128013	2.89275	up
CCNE1	1.07113	4.15530544604735e-05	4.3814	up
CLSTN2	1.06688	0.000452638	3.34425	up
PRKDC	1.06678	0.000796681	3.09872	up
HMGB2	1.06643	2.16047574681458e-05	4.66545	up
SLC20A1	1.06468	0.00172563	2.76305	up
TMEM106C	1.05792	3.79272314671219e-05	4.42105	up
SLC35F6	1.05627	0.000128564	3.89088	up
GXYLT1	1.05487	1.68359515457397e-05	4.77376	up
MIS18BP1	1.05359	0.00105858	2.97528	up
MAD2L1	1.05228	2.46658548837169e-06	5.6079	up
KIF15	1.04867	1.21532134010007e-05	4.91531	up
PIEZO1	1.04777	0.000247428	3.60655	up
CCDC144A	1.04772	0.000145433	3.83734	up
ZMYM3	1.04747	0.000422644	3.37403	up
CLN6	1.04483	0.00798625	2.09766	up
DNMT1	1.0439	0.000291039	3.53605	up
ERO1B	1.04143	0.000422012	3.37467	up
DSCC1	1.03999	0.0219077	1.6594	up
SLC43A3	1.03461	2.42989998985968e-15	14.6144	up
NEK2	1.03368	0.000892102	3.04959	up
NIBAN1	1.03296	0.0100335	1.99855	up
NASP	1.03287	3.83534656047975e-05	4.4162	up
THBS1	1.03264	0.0333782	1.47654	up
SMC6	1.03171	0.0270742	1.56745	up
MSH6	1.02834	0.00135853	2.86693	up
CDC6	1.02777	0.000319283	3.49582	up
DEK	1.02687	9.90878402838921e-05	4.00398	up
HK2	1.02177	0.00218504	2.66054	up
SMC1B	1.01788	0.00442901	2.35369	up
ERAP2	1.01233	0.000570893	3.24345	up
CENPH	1.0077	0.000853919	3.06858	up
CKAP4	1.00705	0.00471933	2.32612	up
NFATC3	1.00445	0.0100263	1.99886	up
DUT	1.00177	6.09767456608193e-06	5.21484	up
THSD4	1.0002	0.0255472	1.59266	up
EBNA1BP2	-1.00964	0.0205586	1.68701	down
ATF3	-1.0152	0.00933195	2.03003	down
COPS9	-1.04093	0.0217982	1.66158	down
RNF7	-1.04152	0.00254945	2.59355	down
S100A10	-1.07604	1.60021074395866e-05	4.79582	down
TM4SF1	-1.09176	0.0350409	1.45542	down
FTL	-1.15799	4.10551029120939e-11	10.3866	down
RSL24D1	-1.17293	0.0121405	1.91576	down
NCBP2AS2	-1.33927	0.012411	1.90619	down
