# Supplementary material for: Fitness and transcriptional plasticity of human breast cancer single-cell-derived clones
Source: Cell Rep. 2025 May 12;44(5):115699. doi: 10.1016/j.celrep.2025.115699 (PMC12117018; doi:10.1016/j.celrep.2025.115699)
Supplement: Table S13. List of genes blacklisted from creation of metacells [file mmc8.xlsx]

## Sheet: Blacklisted genes
Gene	Gene_set
AC092159.2	Cell cycle
ACAT2	Cell cycle
ANLN	Cell cycle
ARHGEF39	Cell cycle
ASF1B	Cell cycle
ASPM	Cell cycle
ATAD2	Cell cycle
ATAD5	Cell cycle
ATP1B3	Cell cycle
AURKA	Cell cycle
AVPI1	Cell cycle
BIRC5	Cell cycle
BLM	Cell cycle
BRCA2	Cell cycle
BUB1	Cell cycle
BUB1B	Cell cycle
C1QL1	Cell cycle
C21orf58	Cell cycle
CCNA2	Cell cycle
CCNB1	Cell cycle
CCNB2	Cell cycle
CDC20	Cell cycle
CDC45	Cell cycle
CDC6	Cell cycle
CDCA3	Cell cycle
CDCA4	Cell cycle
CDCA5	Cell cycle
CDCA7	Cell cycle
CDCA7L	Cell cycle
CDCA8	Cell cycle
CDK1	Cell cycle
CDKN3	Cell cycle
CDT1	Cell cycle
CENPA	Cell cycle
CENPB	Cell cycle
CENPBD1	Cell cycle
CENPC	Cell cycle
CENPE	Cell cycle
CENPF	Cell cycle
CENPH	Cell cycle
CENPI	Cell cycle
CENPJ	Cell cycle
CENPK	Cell cycle
CENPL	Cell cycle
CENPM	Cell cycle
CENPN	Cell cycle
CENPO	Cell cycle
CENPP	Cell cycle
CENPQ	Cell cycle
CENPS	Cell cycle
CENPT	Cell cycle
CENPU	Cell cycle
CENPV	Cell cycle
CENPVL1	Cell cycle
CENPVL2	Cell cycle
CENPVL3	Cell cycle
CENPW	Cell cycle
CENPX	Cell cycle
CEP55	Cell cycle
CHAF1A	Cell cycle
CHEK1	Cell cycle
CKAP2L	Cell cycle
CKS1B	Cell cycle
CLSPN	Cell cycle
CNIH2	Cell cycle
COCH	Cell cycle
CXADR	Cell cycle
DEPDC1	Cell cycle
DHFR	Cell cycle
DHTKD1	Cell cycle
DIAPH3	Cell cycle
DLGAP5	Cell cycle
DNMT1	Cell cycle
DSCC1	Cell cycle
DTL	Cell cycle
DTYMK	Cell cycle
E2F1	Cell cycle
E2F3	Cell cycle
E2F8	Cell cycle
ECT2	Cell cycle
ESCO2	Cell cycle
EXO1	Cell cycle
EZH2	Cell cycle
FAM111B	Cell cycle
FANCI	Cell cycle
FBXO5	Cell cycle
FEN1	Cell cycle
GET3	Cell cycle
GINS1	Cell cycle
GINS2	Cell cycle
GLRX3	Cell cycle
GMNN	Cell cycle
GNG4	Cell cycle
GTSE1	Cell cycle
H2AFZ	Cell cycle
HELLS	Cell cycle
HIST1H1A	Cell cycle
HIST1H1B	Cell cycle
HIST1H1C	Cell cycle
HIST1H1D	Cell cycle
HIST1H1E	Cell cycle
HIST1H1T	Cell cycle
HIST1H2AA	Cell cycle
HIST1H2AB	Cell cycle
HIST1H2AC	Cell cycle
HIST1H2AD	Cell cycle
HIST1H2AE	Cell cycle
HIST1H2AG	Cell cycle
HIST1H2AH	Cell cycle
HIST1H2AI	Cell cycle
HIST1H2AJ	Cell cycle
HIST1H2AK	Cell cycle
HIST1H2AL	Cell cycle
HIST1H2AM	Cell cycle
HIST1H2BA	Cell cycle
HIST1H2BB	Cell cycle
HIST1H2BC	Cell cycle
HIST1H2BD	Cell cycle
HIST1H2BE	Cell cycle
HIST1H2BF	Cell cycle
HIST1H2BG	Cell cycle
HIST1H2BH	Cell cycle
HIST1H2BI	Cell cycle
HIST1H2BJ	Cell cycle
HIST1H2BK	Cell cycle
HIST1H2BL	Cell cycle
HIST1H2BM	Cell cycle
HIST1H2BN	Cell cycle
HIST1H2BO	Cell cycle
HIST1H3A	Cell cycle
HIST1H3B	Cell cycle
HIST1H3C	Cell cycle
HIST1H3D	Cell cycle
HIST1H3E	Cell cycle
HIST1H3F	Cell cycle
HIST1H3G	Cell cycle
HIST1H3H	Cell cycle
HIST1H3I	Cell cycle
HIST1H3J	Cell cycle
HIST1H4A	Cell cycle
HIST1H4B	Cell cycle
HIST1H4C	Cell cycle
HIST1H4D	Cell cycle
HIST1H4E	Cell cycle
HIST1H4F	Cell cycle
HIST1H4G	Cell cycle
HIST1H4H	Cell cycle
HIST1H4I	Cell cycle
HIST1H4J	Cell cycle
HIST1H4K	Cell cycle
HIST1H4L	Cell cycle
HIST2H2AA3	Cell cycle
HIST2H2AA4	Cell cycle
HIST2H2AB	Cell cycle
HIST2H2AC	Cell cycle
HIST2H2BE	Cell cycle
HIST2H2BF	Cell cycle
HIST2H3A	Cell cycle
HIST2H3C	Cell cycle
HIST2H3D	Cell cycle
HIST2H3PS2	Cell cycle
HIST2H4A	Cell cycle
HIST2H4B	Cell cycle
HIST3H2A	Cell cycle
HIST3H2BB	Cell cycle
HIST3H3	Cell cycle
HIST4H4	Cell cycle
HMGB1	Cell cycle
HMGB2	Cell cycle
HMGB3	Cell cycle
HMGN3	Cell cycle
HMMR	Cell cycle
HSPA4L	Cell cycle
ILF3	Cell cycle
IMPA2	Cell cycle
IPO5	Cell cycle
KIF11	Cell cycle
KIF14	Cell cycle
KIF20B	Cell cycle
KIF23	Cell cycle
KIF2C	Cell cycle
KIF4A	Cell cycle
KNL1	Cell cycle
LMNB1	Cell cycle
MAD2L1	Cell cycle
MARCKS	Cell cycle
MCM10	Cell cycle
MCM2	Cell cycle
MCM3	Cell cycle
MCM4	Cell cycle
MCM5	Cell cycle
MCM6	Cell cycle
MCM7	Cell cycle
MELK	Cell cycle
MIR924HG	Cell cycle
MKI67	Cell cycle
MND1	Cell cycle
MRPL4	Cell cycle
MTFR2	Cell cycle
MYBL1	Cell cycle
MYBL2	Cell cycle
NASP	Cell cycle
NCAPG	Cell cycle
NCAPG2	Cell cycle
NCAPH2	Cell cycle
NEK2	Cell cycle
NETO2	Cell cycle
NRM	Cell cycle
NSD2	Cell cycle
NUF2	Cell cycle
NUSAP1	Cell cycle
ORC6	Cell cycle
PBK	Cell cycle
PCLAF	Cell cycle
PCNA	Cell cycle
PIN1	Cell cycle
PKMYT1	Cell cycle
PLK1	Cell cycle
PRC1	Cell cycle
PSIP1	Cell cycle
PTTG1	Cell cycle
RACGAP1	Cell cycle
RAD51	Cell cycle
RAD51AP1	Cell cycle
RALBP1	Cell cycle
RBBP8	Cell cycle
RECQL4	Cell cycle
RFC4	Cell cycle
RRM2	Cell cycle
SAP30	Cell cycle
SFN	Cell cycle
SHCBP1	Cell cycle
SKA3	Cell cycle
SLBP	Cell cycle
SLFN13	Cell cycle
SMARCA4	Cell cycle
SMC1A	Cell cycle
SMC1B	Cell cycle
SMC2	Cell cycle
SMC2-AS1	Cell cycle
SMC3	Cell cycle
SMC4	Cell cycle
SMC5	Cell cycle
SMC5-AS1	Cell cycle
SMC6	Cell cycle
SNX7	Cell cycle
SPAG5	Cell cycle
SPC25	Cell cycle
TACC3	Cell cycle
TEDC2	Cell cycle
TEX30	Cell cycle
TFDP1	Cell cycle
TK1	Cell cycle
TMPO	Cell cycle
TOP2A	Cell cycle
TPGS2	Cell cycle
TPX2	Cell cycle
TRIP13	Cell cycle
TROAP	Cell cycle
TTF2	Cell cycle
TUBA1B	Cell cycle
TUBB	Cell cycle
TUBB3	Cell cycle
TUBB6	Cell cycle
TYMS	Cell cycle
UBE2C	Cell cycle
UBE2T	Cell cycle
UHRF1	Cell cycle
USP1	Cell cycle
WDR34	Cell cycle
WDR76	Cell cycle
YWHAH	Cell cycle
YWHAQ	Cell cycle
ZNF367	Cell cycle
ZWINT	Cell cycle
ADM	Hypoxia
AHNAK	Hypoxia
AK4	Hypoxia
AL133453.1	Hypoxia
ALDOA	Hypoxia
ANKRD37	Hypoxia
ANKZF1	Hypoxia
BNIP3	Hypoxia
BNIP3L	Hypoxia
C4orf3	Hypoxia
CA9	Hypoxia
CACNA1B	Hypoxia
CASP14	Hypoxia
DAAM1	Hypoxia
DAPK2	Hypoxia
DHRS3	Hypoxia
DSP	Hypoxia
EGLN1	Hypoxia
EGLN3	Hypoxia
EIF1	Hypoxia
ENO1	Hypoxia
ERO1A	Hypoxia
FAM13A	Hypoxia
FAM162A	Hypoxia
FTL	Hypoxia
GAPDH	Hypoxia
GOLGA8A	Hypoxia
GPI	Hypoxia
HIF1A-AS3	Hypoxia
HK2	Hypoxia
HLA-DRB1	Hypoxia
INSIG2	Hypoxia
KDM3A	Hypoxia
KDM5B	Hypoxia
KDM7A	Hypoxia
KISS1R	Hypoxia
LDHA	Hypoxia
MIR210HG	Hypoxia
MXI1	Hypoxia
NDRG1	Hypoxia
NDUFA4L2	Hypoxia
NOL3	Hypoxia
NPEPPS	Hypoxia
NUPR1	Hypoxia
P4HA1	Hypoxia
PDK1	Hypoxia
PFKFB3	Hypoxia
PFKFB4	Hypoxia
PFKP	Hypoxia
PGK1	Hypoxia
PKM	Hypoxia
PLOD2	Hypoxia
PNCK	Hypoxia
PTHLH	Hypoxia
PTPRR	Hypoxia
SEC61G	Hypoxia
SLC2A1	Hypoxia
SLC6A6	Hypoxia
SLC6A8	Hypoxia
SPAG4	Hypoxia
TMEM45A	Hypoxia
TPI1	Hypoxia
VEGFA	Hypoxia
WDR45B	Hypoxia
WDR60	Hypoxia
ZNF395	Hypoxia
ADAR	IFN response
CCL5	IFN response
CMPK2	IFN response
CXCL10	IFN response
DDX58	IFN response
DDX60	IFN response
DDX60L	IFN response
DTX3L	IFN response
EIF2AK2	IFN response
HELZ2	IFN response
HERC5	IFN response
HERC6	IFN response
IFI16	IFN response
IFI27	IFN response
IFI27L1	IFN response
IFI27L2	IFN response
IFI30	IFN response
IFI35	IFN response
IFI44	IFN response
IFI44L	IFN response
IFI6	IFN response
IFIH1	IFN response
IFIT1	IFN response
IFIT1B	IFN response
IFIT2	IFN response
IFIT3	IFN response
IFIT5	IFN response
IFITM1	IFN response
IFITM10	IFN response
IFITM2	IFN response
IFITM3	IFN response
IFITM5	IFN response
IRF7	IFN response
ISG15	IFN response
MX1	IFN response
NMI	IFN response
OAS1	IFN response
OAS2	IFN response
OAS3	IFN response
OASL	IFN response
PARP10	IFN response
PARP14	IFN response
PARP9	IFN response
PLAAT4	IFN response
RSAD2	IFN response
RTP4	IFN response
SAMD9	IFN response
SAMD9L	IFN response
SAMHD1	IFN response
SP100	IFN response
SP110	IFN response
STAT1	IFN response
TAP1	IFN response
TNFSF10	IFN response
UBE2L6	IFN response
USP18	IFN response
WARS	IFN response
ZBP1	IFN response
ZC3HAV1	IFN response
MT-ATP6	Mitochondrial
MT-ATP8	Mitochondrial
MT-CO1	Mitochondrial
MT-CO2	Mitochondrial
MT-CO3	Mitochondrial
MT-CYB	Mitochondrial
MT-ND1	Mitochondrial
MT-ND2	Mitochondrial
MT-ND3	Mitochondrial
MT-ND4	Mitochondrial
MT-ND4L	Mitochondrial
MT-ND5	Mitochondrial
MT-ND6	Mitochondrial
hsa-mir-6723	ncRNA
MALAT1	ncRNA
NEAT1	ncRNA
XIST	ncRNA
A2M	Stress response
ABHD3	Stress response
AC006115.2	Stress response
AC010336.8	Stress response
ACSL4	Stress response
ACTR3B	Stress response
ADAMTS1	Stress response
AGR2	Stress response
AGR3	Stress response
AKR1C1	Stress response
AKR1C2	Stress response
AKR1C3	Stress response
AL035425.3	Stress response
AL139393.3	Stress response
AL354707.1	Stress response
ALKAL2	Stress response
ANGPTL4	Stress response
ANKRD10	Stress response
ANKRD30A	Stress response
ANKRD9	Stress response
APCDD1L-DT	Stress response
ARC	Stress response
ARG2	Stress response
ARGLU1	Stress response
ARID5B	Stress response
ATF3	Stress response
ATOX1	Stress response
ATP5F1A	Stress response
ATP6V0B	Stress response
ATP6V0E1	Stress response
AURKAIP1	Stress response
AVPI1	Stress response
AZGP1	Stress response
BAG3	Stress response
BASP1	Stress response
BLVRB	Stress response
BTG3	Stress response
BX890604.2	Stress response
CACYBP	Stress response
CALD1	Stress response
CALML3	Stress response
CCDC88A	Stress response
CCND1	Stress response
CDKN1C	Stress response
CDKN2B	Stress response
CEBPA	Stress response
CES1	Stress response
CHMP1B	Stress response
CHORDC1	Stress response
CIRBP	Stress response
CLCA2	Stress response
CLDN10	Stress response
CLDN3	Stress response
CLEC7A	Stress response
CNN1	Stress response
COA6	Stress response
COL4A1	Stress response
COL4A2	Stress response
COPS9	Stress response
COX5A	Stress response
COX5B	Stress response
COX6B1	Stress response
CSRP2	Stress response
CSTA	Stress response
CTHRC1	Stress response
CTXN1	Stress response
CUTA	Stress response
CXCR4	Stress response
CYB561	Stress response
CYB5A	Stress response
CYC1	Stress response
DDIT4	Stress response
DDR2	Stress response
DEK	Stress response
DMKN	Stress response
DNAJB1	Stress response
DNAJB6	Stress response
DNAJC15	Stress response
DNAJC19	Stress response
DNAJC3-DT	Stress response
DUSP1	Stress response
DYRK3	Stress response
E2F3	Stress response
ECEL1	Stress response
EDF1	Stress response
EEF1A2	Stress response
EEF1D	Stress response
EGR1	Stress response
EHF	Stress response
EIF4A1	Stress response
ELOF1	Stress response
EN1	Stress response
ENY2	Stress response
EPCAM	Stress response
ESR1	Stress response
FAM184A	Stress response
FAM49B	Stress response
FBLN1	Stress response
FIRRE	Stress response
FKBP1A	Stress response
FLNA	Stress response
FOS	Stress response
FOSB	Stress response
FRS2	Stress response
FTL	Stress response
FZD8	Stress response
GABARAP	Stress response
GABRE	Stress response
GADD45A	Stress response
GADD45GIP1	Stress response
GALNT1	Stress response
GAMT	Stress response
GATA3	Stress response
GMNN	Stress response
GNAS	Stress response
GPC6	Stress response
GPX4	Stress response
GTF2A2	Stress response
GTF2H5	Stress response
GTF3C6	Stress response
HCG11	Stress response
HES4	Stress response
HIF1A	Stress response
HLA-A	Stress response
HLA-DRB1	Stress response
HSBP1	Stress response
HSP90AB1	Stress response
HSPA1A	Stress response
HSPA1B	Stress response
HSPA6	Stress response
HSPA8	Stress response
HSPB1	Stress response
HSPD1	Stress response
HSPE1	Stress response
HSPH1	Stress response
HTRA1	Stress response
IER2	Stress response
IER3	Stress response
IER5L	Stress response
IFI44	Stress response
IFI44L	Stress response
IFITM3	Stress response
IGF2	Stress response
ILF3-DT	Stress response
ING1	Stress response
IRS2	Stress response
ITGB1	Stress response
JUN	Stress response
JUNB	Stress response
JUND	Stress response
KLF4	Stress response
KLF6	Stress response
KRT10	Stress response
KRT18	Stress response
KRT5	Stress response
KRT6B	Stress response
KRT81	Stress response
KRTCAP2	Stress response
LAMP1	Stress response
LAMP2	Stress response
LMO4	Stress response
LRRC59	Stress response
LY6E	Stress response
MAFB	Stress response
MAP2K7	Stress response
MCOLN1	Stress response
MCUR1	Stress response
MDK	Stress response
METRN	Stress response
METTL26	Stress response
MICOS10	Stress response
MICOS13	Stress response
MIR205HG	Stress response
MLLT11	Stress response
MMP14	Stress response
MRPL13	Stress response
MRPL18	Stress response
MRPL36	Stress response
MRPL41	Stress response
MRPL47	Stress response
MT1X	Stress response
MTRNR2L1	Stress response
MYC	Stress response
MYDGF	Stress response
NDUFA11	Stress response
NDUFA3	Stress response
NDUFB3	Stress response
NDUFC1	Stress response
NDUFV3	Stress response
NHP2	Stress response
NPM1	Stress response
NR4A2	Stress response
NRARP	Stress response
NUP153	Stress response
OAZ1	Stress response
OST4	Stress response
PABPN1	Stress response
PAXX	Stress response
PCMT1	Stress response
PCP4	Stress response
PCSK1	Stress response
PDE10A	Stress response
PEG3	Stress response
PET100	Stress response
PFDN2	Stress response
PHLDB2	Stress response
PHPT1	Stress response
PNRC1	Stress response
POLR2L	Stress response
PPDPF	Stress response
PPP1R15A	Stress response
PRDX2	Stress response
PRELID1	Stress response
PUF60	Stress response
PYCARD	Stress response
RAB11B	Stress response
RAB25	Stress response
RABAC1	Stress response
RACK1	Stress response
RAMP1	Stress response
RBIS	Stress response
RBP1	Stress response
RBP7	Stress response
REEP5	Stress response
RNASEK	Stress response
RNASET2	Stress response
RPL26L1	Stress response
S100A11	Stress response
S100A2	Stress response
S100A4	Stress response
SEC61B	Stress response
SEC61G	Stress response
SELENOW	Stress response
SEMA6A	Stress response
SERPINE2	Stress response
SERPINH1	Stress response
SF3B6	Stress response
SHFL	Stress response
SLC25A6	Stress response
SLC39A4	Stress response
SLC3A2	Stress response
SLC52A2	Stress response
SLC7A5	Stress response
SLPI	Stress response
SMIM14	Stress response
SMIM22	Stress response
SMOC1	Stress response
SNRPB	Stress response
SNRPB2	Stress response
SNRPD1	Stress response
SNRPE	Stress response
SNU13	Stress response
SOX11	Stress response
SPINT2	Stress response
SSNA1	Stress response
STAG2	Stress response
SUB1	Stress response
TAGLN	Stress response
TBC1D9	Stress response
TCF4	Stress response
THOC7	Stress response
TMBIM4	Stress response
TMBIM6	Stress response
TMED9	Stress response
TMSB15A	Stress response
TMSB4X	Stress response
TNC	Stress response
TNFSF9	Stress response
TNNI2	Stress response
TOMM5	Stress response
TPM2	Stress response
TRAPPC5	Stress response
TRIB1	Stress response
TRIM22	Stress response
TRIM38	Stress response
TRIR	Stress response
TSPAN13	Stress response
TSTA3	Stress response
TWIST1	Stress response
TXN	Stress response
TYMP	Stress response
UBB	Stress response
UPF3A	Stress response
UPF3B	Stress response
UQCR11	Stress response
UQCRQ	Stress response
VPS28	Stress response
XAF1	Stress response
XBP1	Stress response
YBX3	Stress response
ZFP36	Stress response
ZNF358	Stress response
ZNF433-AS1	Stress response
ZNF439	Stress response
ZNF440	Stress response
ZNF593	Stress response
ZNF844	Stress response
