# Supplementary material for: Fitness and transcriptional plasticity of human breast cancer single-cell-derived clones
Source: Cell Rep. 2025 May 12;44(5):115699. doi: 10.1016/j.celrep.2025.115699 (PMC12117018; doi:10.1016/j.celrep.2025.115699)
Supplement: Table S14. List of feature genes used in the creation of metacells [file mmc9.xlsx]

## Sheet: Feature genes
Gene
AARD
AASS
AATK
ABCA1
ABCA12
ABCA13
ABCB9
ABCC11
ABCC3
ABCC5
ABCD1
ABCG1
ABHD11
ABHD12B
ABHD17B
ABHD2
ABHD5
ABL2
ABLIM1
ABRACL
AC002456.1
AC003101.2
AC004130.2
AC004477.1
AC004837.4
AC004982.2
AC005261.1
AC005332.4
AC005618.1
AC005726.1
AC005726.5
AC005837.1
AC005899.8
AC005920.1
AC006141.1
AC006329.1
AC006994.2
AC007032.1
AC007114.2
AC007541.1
AC007613.1
AC007906.2
AC007952.4
AC008115.3
AC008267.5
AC008532.1
AC008592.5
AC008764.6
AC008764.8
AC008875.3
AC008969.1
AC009061.2
AC009275.1
AC009403.1
AC009831.1
AC010168.2
AC010329.1
AC010336.1
AC010359.3
AC010491.1
AC010618.3
AC010624.5
AC010997.5
AC011379.1
AC011447.3
AC011498.1
AC012181.1
AC012368.1
AC012485.3
AC012615.1
AC013652.1
AC015660.1
AC015712.1
AC015912.3
AC016773.1
AC016831.5
AC016876.1
AC016949.1
AC017083.1
AC018521.5
AC018816.1
AC019171.1
AC020765.2
AC020911.2
AC020916.1
AC021148.2
AC022034.1
AC022098.4
AC022137.4
AC022144.1
AC023043.1
AC023157.3
AC024941.2
AC025062.3
AC025159.1
AC025164.1
AC025171.1
AC025171.2
AC025171.3
AC025263.1
AC025423.1
AC026124.2
AC026356.2
AC027031.2
AC027601.6
AC036176.1
AC036176.3
AC037198.1
AC037198.2
AC040970.1
AC044784.1
AC044849.1
AC048341.1
AC058791.1
AC060780.1
AC063960.1
AC064836.4
AC067930.8
AC068587.4
AC068888.1
AC069185.1
AC069224.1
AC073210.3
AC073957.3
AC078983.1
AC079305.3
AC080038.1
AC080112.4
AC083862.3
AC083880.1
AC083967.1
AC087239.1
AC087623.2
AC090114.2
AC090617.10
AC091271.1
AC091544.4
AC091607.2
AC092069.1
AC092071.1
AC092153.1
AC092338.3
AC092384.1
AC092683.1
AC092718.4
AC092756.1
AC092803.1
AC092821.3
AC092944.1
AC093001.1
AC093297.1
AC093297.2
AC093323.1
AC093462.1
AC093496.1
AC093677.2
AC093827.4
AC093838.1
AC093849.4
AC097376.3
AC097480.1
AC097534.2
AC098818.2
AC099343.3
AC099778.1
AC103591.3
AC103702.2
AC103706.1
AC104035.1
AC104041.1
AC104506.1
AC104532.2
AC105046.1
AC107294.2
AC108134.2
AC110619.1
AC110769.2
AC112220.2
AC116366.1
AC124947.1
AC127526.5
AC129926.1
AC132192.2
AC133644.2
AC135782.1
AC138649.1
AC139100.2
AC139887.2
AC144450.1
AC144652.1
AC147067.1
AC234582.1
AC239799.2
AC243772.2
AC243964.3
AC245014.3
AC245060.5
AC245140.2
AC245297.3
AC253572.2
ACAA2
ACADSB
ACAN
ACE
ACKR3
ACO1
ACOT13
ACOX2
ACSL1
ACSL3
ACSS1
ACSS3
ACTA2
ACTN1
ACTN4
ACTRT3
ADAMTS15
ADAMTS4
ADAT2
ADCY1
ADD2
ADD3
ADGRA2
ADGRE2
ADGRE5
ADGRF1
ADGRG1
ADGRG2
ADGRL2
ADGRV1
ADHFE1
ADIPOR2
ADIRF
ADPRHL1
ADRA2C
ADRB1
ADRB2
AEBP1
AEN
AF117829.1
AF127577.3
AFDN
AFDN-DT
AFF3
AFF4
AFMID
AFP
AGAP1
AGAP1-IT1
AGL
AGO3
AGPAT2
AGPAT3
AGPAT4
AGPAT5
AGT
AHI1
AHNAK2
AHR
AIF1L
AIFM3
AK6
AK9
AKAP1
AKAP12
AKAP17A
AKAP9
AKIRIN1
AKIRIN2
AKR1B1
AKR7A3
AKT1
AKT3
AL020997.5
AL021155.5
AL022069.1
AL024507.2
AL024508.2
AL031058.1
AL031595.3
AL031668.2
AL034351.4
AL034417.3
AL078587.2
AL109809.5
AL109840.2
AL117329.1
AL117335.1
AL118516.1
AL118558.3
AL121790.1
AL121933.2
AL121944.1
AL133313.1
AL133477.2
AL135791.1
AL135925.1
AL135926.2
AL136040.1
AL137026.1
AL137077.2
AL137186.2
AL138724.1
AL138966.2
AL139246.5
AL139274.2
AL139317.5
AL139383.1
AL139393.1
AL158152.1
AL161421.1
AL161669.3
AL161891.1
AL162390.1
AL353135.2
AL353807.5
AL354733.3
AL355075.4
AL355377.3
AL356488.3
AL358472.4
AL359220.1
AL359513.1
AL360012.1
AL365436.2
AL390294.1
AL390719.2
AL391121.1
AL391840.3
AL442128.2
AL445524.1
AL450998.2
AL451085.1
AL499602.1
AL499604.1
AL512274.1
AL513303.1
AL589182.1
AL590617.2
AL590705.1
AL591846.2
AL592295.5
AL627171.1
AL627171.2
AL645728.1
AL683813.1
AL732437.3
ALAS1
ALB
ALCAM
ALDH1A3
ALDH2
ALDH3A2
ALDH3B2
ALDOC
ALG13
ALG1L
ALOX12-AS1
ALX4
ALYREF
AMD1
AMFR
AMIGO2
AMN
AMOTL1
AMOTL2
AMPH
AMZ1
ANG
ANGPT1
ANGPT2
ANK2
ANK3
ANKH
ANKRD10-IT1
ANKRD11
ANKRD12
ANKRD18A
ANKRD22
ANKRD26
ANKRD28
ANKRD29
ANKRD30B
ANKRD35
ANKRD36
ANKRD36B
ANKRD36C
ANKRD42
ANKRD44
ANKS1B
ANO1
ANOS1
ANP32E
ANPEP
ANTXR1
ANXA1
ANXA2R
ANXA3
ANXA6
ANXA9
AOPEP
AP000692.2
AP000787.1
AP000873.2
AP001160.1
AP002360.1
AP003498.2
AP003900.1
AP005262.2
AP005329.3
AP006284.1
AP1AR
AP1S2
AP2S1
APBB2
APCDD1
APCDD1L
APLN
APOBEC3B
APOC1
APOD
APOE
APOL4
APOL6
APOLD1
APOM
APP
APPBP2
APTR
AQP1
AQP3
AQP5
AR
AREG
ARF4
ARFGEF1
ARFGEF3
ARFIP2
ARHGAP11A
ARHGAP18
ARHGAP21
ARHGAP24
ARHGAP26
ARHGAP28
ARHGAP29
ARHGAP29-AS1
ARHGAP30
ARHGAP39
ARHGDIB
ARHGEF10
ARHGEF2
ARHGEF38
ARHGEF4
ARHGEF40
ARHGEF6
ARHGEF9
ARID1B
ARID3A
ARID4A
ARID5A
ARIH1
ARIH2OS
ARL17A
ARL4A
ARL4C
ARL4D
ARL5B
ARL6IP1
ARMC2
ARMC6
ARMCX1
ARMCX3
ARMCX6
ARMT1
ARPC4
ARRDC2
ARRDC3
ARRDC4
ARSD
ARSG
ART3
ARTN
ARX
ASB2
ASCL1
ASCL2
ASF1A
ASH1L
ASL
ASNS
ASPH
ASPRV1
ASRGL1
ASS1
ASTE1
ATF5
ATF7IP2
ATG16L1
ATG5
ATG9B
ATP11A
ATP11C
ATP1A1-AS1
ATP1B1
ATP2A1-AS1
ATP2A2
ATP2A3
ATP2B1
ATP2B1-AS1
ATP2C2
ATP5MC1
ATP5ME
ATP6AP2
ATP6V1C2
ATP6V1E1
ATP8A2
ATP8B1
ATRNL1
ATXN1
ATXN7L3B
AURKB
AUTS2
AUXG01000058.1
B2M
B3GALNT2
B3GALT5
B3GALT5-AS1
B3GNT2
B3GNT3
B3GNT5
B4GALT1
BAALC
BACE2
BAG1
BAIAP2
BAIAP2L1
BAIAP3
BAMBI
BARD1
BARX1
BARX2
BATF
BBC3
BBOX1
BCAM
BCAN
BCAR3
BCAS1
BCAS3
BCAS4
BCCIP
BCL10
BCL11A
BCL11B
BCL2
BCL2L11
BCL3
BCL6
BDKRB1
BDKRB2
BDP1
BEND5
BEND7
BET1L
BEX1
BEX3
BGN
BHLHE40
BHLHE41
BICC1
BICD1
BICD2
BICDL1
BICDL2
BID
BIK
BIN1
BIN2
BIRC3
BIVM
BLMH
BLNK
BLVRA
BMERB1
BMI1
BMP2
BMP4
BMP5
BMP6
BMP7
BMPR1B
BNIPL
BOC
BOP1
BRCA1
BRD2
BRI3
BRI3BP
BRINP2
BRIP1
BRPF1
BRSK2
BSG
BSPRY
BST2
BTC
BTD
BTG1
BTG2
BTG3-AS1
BTN2A1
BTN2A2
BTN3A1
BTN3A2
BUB3
BX284668.6
BX640514.2
C11orf52
C11orf96
C12orf57
C12orf65
C12orf66
C12orf75
C14orf132
C15orf40
C15orf48
C16orf74
C16orf91
C16orf95
C17orf49
C17orf58
C17orf67
C19orf33
C19orf48
C1GALT1
C1orf116
C1orf122
C1orf21
C1orf54
C1orf56
C1orf61
C1QTNF1
C1QTNF2
C1QTNF6
C1R
C1S
C2
C20orf204
C21orf91
C2CD4B
C2orf27A
C2orf88
C3
C4orf48
C5AR2
C5orf38
C5orf46
C5orf49
C5orf56
C5orf66-AS1
C6orf132
C6orf141
C6orf15
C6orf62
C8orf34
C9orf16
C9orf24
C9orf72
CA12
CA2
CA5B
CA6
CA8
CABYR
CACHD1
CACNA1A
CACNA1D
CACNA1H
CACNG4
CADM1
CADM2
CADPS
CADPS2
CALB2
CALCB
CALHM6
CALM3
CALML3-AS1
CALML4
CALML5
CAMK1
CAMK1D
CAMK2N1
CAMK2N2
CAMKK1
CAMP
CAMSAP3
CAND1
CAP2
CAPN10-DT
CAPN12
CAPN2
CAPN6
CAPN7
CAPN8
CAPRIN1
CAPS
CARD19
CARD6
CARHSP1
CARMIL1
CARMN
CASC15
CASC4
CASC8
CASD1
CASP7
CASP8AP2
CAST
CAV1
CAV2
CAVIN1
CAVIN3
CBFA2T3
CBR3
CBR3-AS1
CBWD5
CBX4
CBX5
CBX6
CC2D1A
CCDC102B
CCDC107
CCDC121
CCDC124
CCDC125
CCDC130
CCDC137
CCDC14
CCDC141
CCDC144A
CCDC150
CCDC151
CCDC160
CCDC168
CCDC170
CCDC173
CCDC174
CCDC18
CCDC18-AS1
CCDC183
CCDC191
CCDC28B
CCDC3
CCDC34
CCDC47
CCDC59
CCDC68
CCDC71L
CCDC74A
CCDC80
CCDC82
CCDC88C
CCDC96
CCK
CCL2
CCL20
CCL28
CCN1
CCN2
CCN3
CCN4
CCN5
CCNB1IP1
CCNC
CCNE1
CCNE2
CCNF
CCNG2
CCNI
CCNL1
CCNL2
CCNO
CCP110
CCPG1
CCR7
CCSAP
CCT2
CD109
CD14
CD151
CD163L1
CD164L2
CD24
CD302
CD320
CD3EAP
CD44
CD47
CD55
CD59
CD68
CD7
CD74
CD82
CD83
CD99
CDA
CDC123
CDC14A
CDC25B
CDC25C
CDC42EP1
CDC42EP3
CDC42EP4
CDC42EP5
CDCA2
CDH1
CDH10
CDH11
CDH19
CDH3
CDK17
CDK19
CDK2AP1
CDK2AP2
CDK6
CDKN1A
CDKN1B
CDKN2A
CDKN2AIP
CDKN2B-AS1
CDKN2C
CDKN2D
CDR2
CDV3
CEACAM1
CEACAM5
CEACAM6
CEBPB
CEBPD
CECR2
CELF2
CELF4
CELSR1
CELSR2
CEMIP2
CEP126
CEP152
CEP170
CEP170B
CEP192
CEP290
CEP295
CEP57L1
CEP78
CEP83
CEP85
CEP85L
CERS2
CERS4
CERS6
CFAP20
CFAP44
CFB
CFD
CGA
CGAS
CGN
CGNL1
CHAC1
CHCHD10
CHCHD4
CHD1
CHD3
CHD5
CHD6
CHD9
CHERP
CHI3L1
CHI3L2
CHML
CHMP4A
CHMP5
CHODL
CHPT1
CHRDL2
CHRM3
CHST1
CHST2
CHST8
CHSY1
CIART
CIB2
CIP2A
CIT
CITED1
CITED2
CITED4
CKAP2
CKAP5
CKB
CKLF
CKMT1A
CKS2
CLCF1
CLDN1
CLDN23
CLDN4
CLDN7
CLDN8
CLDN9
CLEC2L
CLGN
CLIC3
CLIC4
CLIC6
CLINT1
CLK1
CLMN
CLMP
CLN8
CLNK
CLSTN2
CLTA
CLTB
CLTC
CLU
CMBL
CMTM3
CMTM4
CMTM7
CMTM8
CMYA5
CNBD2
CNGA1
CNKSR2
CNKSR3
CNN2
CNN3
CNNM4
CNOT2
CNTD1
CNTD2
CNTFR
CNTLN
CNTNAP2
CNTNAP3
CNTNAP3B
COBL
COG3
COL11A2
COL12A1
COL13A1
COL14A1
COL17A1
COL18A1
COL1A1
COL1A2
COL27A1
COL28A1
COL2A1
COL3A1
COL4A5
COL5A1
COL5A2
COL5A3
COL6A1
COL6A2
COL6A3
COL7A1
COL8A1
COL8A2
COL9A2
COL9A3
COLEC12
COMMD2
COMT
COMTD1
COPB1
COPG1
COPS3
COPZ2
COQ7
CORO1A
CORO2A
COTL1
COX17
COX6C
COX7A2
COX7B2
COX8C
CP
CPA4
CPB1
CPE
CPEB4
CPLANE1
CPM
CPQ
CPSF6
CPT1C
CPXM1
CRABP1
CRABP2
CRACR2B
CRB3
CREB3
CREB3L4
CREB5
CREBRF
CREBZF
CREM
CRIM1
CRIM1-DT
CRIP1
CRIP2
CRISP3
CRISPLD1
CRISPLD2
CRKL
CRLF1
CRNKL1
CROT
CRPPA
CRTAC1
CRYAB
CRYBG1
CRYBG3
CRYGS
CSAD
CSAG1
CSF1
CSGALNACT1
CSGALNACT2
CSKMT
CSNK1A1
CSPP1
CSRNP1
CSRP1
CST3
CST6
CSTB
CT83
CTBP1-DT
CTC1
CTIF
CTNNAL1
CTNNB1
CTNND2
CTPS1
CTPS2
CTSB
CTSC
CTSD
CTSF
CTSH
CTSK
CTSS
CTSV
CTSZ
CU638689.4
CX3CL1
CXCL1
CXCL12
CXCL13
CXCL14
CXCL16
CXCL2
CXCL3
CXCL8
CXXC5
CYB5D1
CYB5D2
CYBA
CYLD
CYP1B1
CYP26B1
CYP27C1
CYP4F22
CYP4X1
CYP4Z1
CYP51A1
CYP7B1
CYTOR
CYYR1
D2HGDH
DAB2
DACH1
DACT3
DANCR
DAPK1
DAPK3
DAPL1
DAPP1
DBF4
DBF4B
DBI
DBN1
DBP
DCAF10
DCAF7
DCBLD1
DCBLD2
DCDC1
DCK
DCLK1
DCLK2
DCLRE1B
DCLRE1C
DCTN3
DCUN1D3
DDAH2
DDB2
DDHD1
DDIAS
DDIT3
DDIT4L
DDX11
DDX39A
DDX3X
DDX5
DEDD2
DEFB1
DEGS1
DEGS2
DENND1B
DENND2A
DENND2C
DENND3
DENND6A
DEPDC1B
DEPP1
DEPTOR
DERL3
DGAT1
DGAT2
DGKD
DGKE
DGKH
DGKZ
DGUOK-AS1
DHCR24
DHCR7
DHPS
DHRS11
DHRS13
DHRS2
DHRS7
DIAPH2
DIO2
DIPK2A
DKK1
DKK3
DLC1
DLEU2
DLG5
DLGAP1
DLGAP1-AS2
DLL1
DLL3
DLX1
DLX2
DLX3
DLX5
DLX6
DNA2
DNAAF1
DNAH11
DNAH5
DNAJA1
DNAJA4
DNAJB11
DNAJB4
DNAJB9
DNAJC10
DNAJC12
DNAJC2
DNAJC22
DNAJC25
DNAJC27
DNAJC9
DNALI1
DNASE1
DOC2B
DOCK10
DOCK4
DOCK5
DOCK7
DOK5
DOK7
DONSON
DOP1B
DOT1L
DPEP1
DPH3
DPP7
DPYSL2
DPYSL3
DQX1
DRAIC
DRAM1
DSC2
DSC3
DSCAM-AS1
DSE
DSEL
DSG1
DSG2
DSG3
DSN1
DST
DTNA
DUS1L
DUSP10
DUSP14
DUSP16
DUSP2
DUSP4
DUSP5
DUSP6
DUSP8
DUT
DUXAP8
DYNC1H1
DYNC2H1
DYRK2
DZIP1
DZIP1L
E2F2
E2F7
EAF1
EBLN3P
EBPL
ECE1
ECHDC1
ECHDC3
ECI1
ECM1
ECRG4
ECSIT
EDARADD
EDN1
EDN2
EDN3
EEA1
EEF1A1
EEF1AKMT4
EFEMP1
EFHC1
EFHD1
EFNA1
EFNA2
EFNA5
EFNB1
EFNB2
EFR3B
EGFL6
EGFL7
EGFR
EGLN2
EGOT
EGR2
EGR3
EGR4
EHD1
EHD4
EIF2AK3
EIF2AK3-DT
EIF3G
EIF4A2
EIF4A3
EIF4B
EIF4EBP1
EIF4G3
EIF5
ELAVL1
ELAVL2
ELF3
ELF3-AS1
ELF5
ELK3
ELL2
ELMO1
ELMSAN1
ELN
ELOVL4
ELOVL5
ELP2
ELP5
EMC9
EME1
EMILIN1
EML2-AS1
EMP1
EMP2
EMP3
EN2
ENC1
ENDOD1
ENDOV
ENHO
ENO2
ENO3
ENPP1
ENPP5
ENTPD8
EPAS1
EPB41L2
EPB41L3
EPB41L4A-AS1
EPC1
EPHA2
EPHA3
EPHB3
EPHB6
EPHX1
EPM2AIP1
EPN3
EPPK1
EPS8
EPSTI1
ERBB3
ERBB4
ERCC5
EREG
ERF
ERICH3
ERICH5
ERN1
ERO1B
ERP27
ERRFI1
ERV3-1
ERVE-1
ESPL1
ESPN
ESRP1
ETFBKMT
ETNK2
ETS1
ETS2
ETV1
ETV4
ETV5
ETV6
ETV7
EVA1A
EVA1B
EVL
EXOC3L1
EXOSC10
EXPH5
EXT1
EYA1
EZR
F11R
F2RL1
F3
FABP3
FABP4
FABP5
FABP7
FADS1
FADS2
FADS3
FAH
FAHD1
FAHD2A
FAM102A
FAM102B
FAM107A
FAM107B
FAM110A
FAM110B
FAM110C
FAM111A
FAM126A
FAM133B
FAM13C
FAM157C
FAM161A
FAM174B
FAM181B
FAM182A
FAM198B-AS1
FAM20C
FAM210A
FAM210B
FAM214A
FAM214B
FAM219A
FAM222B
FAM227A
FAM241A
FAM25A
FAM27C
FAM3B
FAM3D
FAM43A
FAM49A
FAM53C
FAM71A
FAM83B
FAM83D
FAM89A
FANCA
FANCD2
FANCG
FANCL
FAP
FARP1
FAS
FASN
FAT1
FAT2
FAT4
FAXDC2
FBLIM1
FBLN2
FBLN5
FBN1
FBN2
FBN3
FBP1
FBXL19-AS1
FBXO17
FBXO2
FBXO30
FBXO32
FBXO34
FBXO43
FBXW7
FCGRT
FDFT1
FEM1C
FEZ1
FGD5
FGD5-AS1
FGD6
FGF1
FGF10
FGF11
FGF12
FGF13
FGF14-AS2
FGF18
FGF19
FGF2
FGFBP1
FGFR1
FGFR1OP
FGFR2
FGFR3
FGFR4
FHL1
FHL2
FHOD3
FIGN
FIGNL1
FILIP1
FILIP1L
FJX1
FKBP10
FKBP11
FKBP14
FKBP1B
FKBP4
FKBP5
FLNB
FLRT2
FLRT3
FMN1
FMNL2
FMO2
FMO5
FN1
FN3K
FNDC1
FOLR1
FOSL1
FOSL2
FOXA1
FOXC1
FOXC2
FOXCUT
FOXD1
FOXD3
FOXI1
FOXJ1
FOXM1
FOXN2
FOXN3
FOXO3
FOXP1
FRAT1
FRAT2
FRGCA
FRK
FRMD4A
FRMD4B
FRMD6
FRMD6-AS1
FRY
FRZB
FSCN1
FSIP1
FSIP2
FST
FSTL1
FSTL3
FTH1
FTX
FUOM
FURIN
FUT2
FUT3
FUT4
FUT6
FUT8
FXYD3
FXYD5
FXYD6
FYN
FZD1
FZD7
G0S2
G2E3
GABARAPL1
GABPB1-AS1
GABRG3
GABRP
GAD1
GADD45B
GADD45G
GAGE12H
GAGE12J
GAGE2A
GAL
GALM
GALNT10
GALNT12
GALNT16
GALNT3
GALNT4
GALNT5
GALNT6
GALNT7
GALT
GARS-DT
GAS1
GAS2L3
GAS5
GAS6
GAS6-AS1
GAS6-DT
GAS7
GASAL1
GASK1B
GATA2
GATA2-AS1
GATA3-AS1
GATA6
GATM
GBA2
GBE1
GBP1
GBP2
GBP3
GCC2
GCHFR
GCLM
GCNT1
GCNT2
GDAP1
GDF11
GDF15
GDPD3
GEM
GEN1
GFOD1
GFPT1
GFRA1
GGCT
GGH
GGT5
GHR
GIHCG
GIN1
GINM1
GINS4
GIPC1
GJA1
GJB2
GJB3
GJC1
GJC3
GLA
GLG1
GLI3
GLIPR1
GLIPR2
GLIS3
GLO1
GLRX
GLS
GLT8D2
GLUL
GLYATL2
GMDS
GMFG
GMPR
GNAI1
GNAL
GNAO1
GNB5
GNG11
GNG12
GNPTAB
GNS
GOLGA3
GOLGB1
GOLM1
GOPC
GOT1
GPAA1
GPAT2
GPC2
GPC3
GPC4
GPM6B
GPNMB
GPR12
GPR132
GPR137B
GPR155
GPR160
GPR161
GPR180
GPR183
GPRC5A
GPRC5C
GPRIN3
GPS1
GPSM2
GPT
GPX3
GPX8
GRB14
GRB7
GREB1
GREB1L
GREM2
GRHL1
GRIA2
GRINA
GRIP1
GRN
GRPR
GSAP
GSC
GSDMC
GSDMD
GSDME
GSE1
GSN
GSTA1
GSTCD
GSTK1
GSTM3
GSTO1
GSTO2
GSTP1
GSTT2B
GTF2B
GTF2I
GTF2IRD2
GTF3A
GTF3C4
GTF3C5
GTPBP3
GTSF1
GUCD1
GUCY1A2
GULP1
GVQW3
GYG1
GYPC
GZF1
H19
H1F0
H1FX
H2AFJ
H2AFX
H2AFY2
HACD1
HACD2
HACD3
HACL1
HAGHL
HAP1
HAPLN3
HAUS1
HAUS4
HAUS7
HAUS8
HBEGF
HCAR2
HCG18
HCP5
HDAC11
HDAC2
HDDC2
HDLBP
HEATR6
HEBP2
HECA
HEG1
HELB
HELLPAR
HERPUD1
HES1
HES6
HEXIM1
HEY1
HEY2
HGD
HIC1
HID1
HILPDA
HINT2
HIP1R
HIVEP2
HJURP
HLA-B
HLA-C
HLA-DPA1
HLA-DPB1
HLA-DQB1
HLA-DRA
HLA-DRB5
HLA-E
HLA-F
HM13
HMCN1
HMCN2
HMGA1
HMGCS1
HMGN2
HMGN3-AS1
HMGN5
HMOX1
HNMT
HOMER1
HOMER3
HOOK1
HOOK2
HOPX
HOTAIRM1
HOXA10
HOXA10-AS
HOXA7
HOXB2
HOXC12
HOXC13
HOXC6
HOXC8
HOXC9
HOXD1
HOXD8
HP
HP1BP3
HPD
HPN
HR
HRCT1
HRK
HS3ST1
HS6ST3
HSD17B7
HSF4
HSP90AA1
HSP90B1
HSPA13
HSPA2
HSPA5
HSPB2
HSPB8
HULC
HYI
HYLS1
HYMAI
HYOU1
HYPK
IBA57
ICAM1
ICAM4
ICOSLG
ID1
ID2
ID3
ID4
IDH1
IDH2
IDI1
IDS
IER5
IFFO2
IFRD1
IFT20
IGF1
IGF1R
IGF2BP3
IGF2R
IGFBP2
IGFBP3
IGFBP4
IGFBP5
IGFBP6
IGFBP7
IGSF1
IKBIP
IL11
IL11RA
IL13RA1
IL17RB
IL18
IL1R1
IL1RN
IL20
IL20RA
IL27RA
IL32
IL6
IL6R
IL6ST
ILVBL
INA
INCENP
INF2
ING3
INHBA
INHBB
INPP4B
INSIG1
INSM1
INSR
INTS6
INTS6L
INTU
IPCEF1
IQCA1
IQCN
IQGAP2
IQGAP3
IQSEC1
IRAK3
IRF1
IRF2BP2
IRF2BPL
IRF6
IRF9
IRGQ
IRS1
IRS4
IRX1
IRX2
IRX3
IRX4
IRX5
ISG20
ISLR
ISOC1
ISYNA1
ITGA10
ITGA11
ITGA2
ITGA5
ITGA6
ITGB3BP
ITGB4
ITGB5
ITGB6
ITGB8
ITLN2
ITM2C
ITPKC
ITPR1
ITPR2
ITPRIP
ITPRIPL2
ITSN1
IVNS1ABP
IYD
JADE1
JAG1
JAG2
JAK1
JAK2
JAM2
JDP2
JMJD1C
JMY
JOSD1
JPH1
JPT1
JRKL
JSRP1
KANK1
KANK2
KANK4
KANSL1
KAT6B
KATNAL2
KAZN
KBTBD6
KBTBD7
KCNB1
KCNC4
KCNE4
KCNF1
KCNG1
KCNIP3
KCNJ3
KCNK1
KCNK15
KCNK5
KCNK6
KCNK9
KCNMA1
KCNN4
KCNQ1OT1
KCNQ3
KCNS3
KCTD1
KCTD11
KCTD12
KCTD6
KCTD9
KDELR2
KDM2A
KDM6B
KDM7A-DT
KDR
KDSR
KHDC1
KHDC4
KHDRBS3
KIAA0040
KIAA0100
KIAA0232
KIAA0586
KIAA1217
KIAA1324
KIAA1324L
KIAA1549
KIAA2013
KIF12
KIF13A
KIF15
KIF18A
KIF18B
KIF19
KIF1A
KIF20A
KIF21A
KIF22
KIF24
KIF26B
KIF5C
KIF9
KIFC1
KIFC2
KIFC3
KIRREL1
KIT
KITLG
KLF10
KLF11
KLF2
KLF3
KLF3-AS1
KLF5
KLF7
KLF9
KLHL15
KLHL21
KLHL23
KLHL24
KLHL35
KLK1
KLK10
KLK11
KLK12
KLK3
KLK5
KLK6
KLK7
KLK8
[truncated: 2,270 more rows]
