# Supplementary material for: Fitness and transcriptional plasticity of human breast cancer single-cell-derived clones
Source: Cell Rep. 2025 May 12;44(5):115699. doi: 10.1016/j.celrep.2025.115699 (PMC12117018; doi:10.1016/j.celrep.2025.115699)
Supplement: Table S16. List of genes corresponding to the basal, LP, and ML gene signatures derived from normal human mammary epithelial cell types [file mmc10.xlsx]

## Sheet: Epithelial signatures
Gene	Signature
ABCF1	Basal
ACTA2	Basal
ACTG2	Basal
ACTN4	Basal
AMD1	Basal
ANP32B	Basal
APOE	Basal
ARGLU1	Basal
ARID5B	Basal
ATF4	Basal
ATP1B3	Basal
ATP5F1B	Basal
BRIX1	Basal
CALD1	Basal
CAV1	Basal
CAVIN1	Basal
CCT2	Basal
CCT5	Basal
CD55	Basal
CEBPD	Basal
CHIC2	Basal
CLMP	Basal
CMSS1	Basal
CNBP	Basal
CRYAB	Basal
CSNK1A1	Basal
CYCS	Basal
CYR61	Basal
CYTOR	Basal
DDX18	Basal
DDX21	Basal
DDX24	Basal
DDX3X	Basal
DDX5	Basal
DKC1	Basal
DST	Basal
DUSP4	Basal
EBNA1BP2	Basal
EIF1	Basal
EIF1AX	Basal
EIF3J	Basal
EIF4A1	Basal
EIF4A3	Basal
EIF4E	Basal
EIF5	Basal
EIF5B	Basal
ENY2	Basal
ESF1	Basal
ETF1	Basal
FAU	Basal
FBL	Basal
FHL2	Basal
FOSL1	Basal
FTL	Basal
FUS	Basal
G3BP1	Basal
GADD45A	Basal
GCLM	Basal
GLIPR1	Basal
GNG12	Basal
GNL3	Basal
GPATCH4	Basal
GRPEL1	Basal
GSPT1	Basal
GSTO1	Basal
GTPBP4	Basal
HERPUD1	Basal
HNRNPA0	Basal
HNRNPA2B1	Basal
HNRNPA3	Basal
HNRNPAB	Basal
HNRNPC	Basal
HNRNPDL	Basal
HNRNPF	Basal
HNRNPH1	Basal
HNRNPH3	Basal
HNRNPM	Basal
HNRNPR	Basal
HNRNPU	Basal
HSP90B1	Basal
HSPA5	Basal
HSPA9	Basal
ID3	Basal
IFRD1	Basal
ILF2	Basal
ITGA2	Basal
ITGB1	Basal
KRT14	Basal
KRT17	Basal
KRT5	Basal
KRT6B	Basal
LAMA3	Basal
LDHA	Basal
LIMA1	Basal
LUC7L3	Basal
LYAR	Basal
MAFF	Basal
MAP1LC3B	Basal
MEG3	Basal
METAP2	Basal
MRFAP1	Basal
MRTO4	Basal
MT1E	Basal
MT1X	Basal
MT2A	Basal
MTHFD2	Basal
MTHFD2L	Basal
MYC	Basal
NAP1L1	Basal
NCL	Basal
NEDD4L	Basal
NEDD9	Basal
NFE2L2	Basal
NFIB	Basal
NIFK	Basal
NNMT	Basal
NOLC1	Basal
NOP16	Basal
NOP56	Basal
NOP58	Basal
NPM1	Basal
NUPR1	Basal
ODC1	Basal
PA2G4	Basal
PDLIM4	Basal
PFDN2	Basal
PNN	Basal
PNO1	Basal
PNRC1	Basal
PPP1CB	Basal
PPP1R15A	Basal
PRDX6	Basal
PRMT1	Basal
PRNP	Basal
PRPF38B	Basal
PTP4A1	Basal
PUM3	Basal
PYURF	Basal
RAB7A	Basal
RAN	Basal
RANBP1	Basal
RBM39	Basal
RBM8A	Basal
RHEB	Basal
RND3	Basal
RSL1D1	Basal
RSL24D1	Basal
RSRC2	Basal
S100A2	Basal
SBDS	Basal
SELENOS	Basal
SERBP1	Basal
SERP1	Basal
SET	Basal
SF1	Basal
SFN	Basal
SFPQ	Basal
SLC25A5	Basal
SLC38A1	Basal
SLC3A2	Basal
SNHG8	Basal
SNRPB	Basal
SNRPD1	Basal
SNRPF	Basal
SNU13	Basal
SON	Basal
SQSTM1	Basal
SRM	Basal
SRRM1	Basal
SRRM2	Basal
SRSF2	Basal
SRSF3	Basal
SRSF7	Basal
SSR3	Basal
STK17A	Basal
STRAP	Basal
SYNCRIP	Basal
TAF1D	Basal
TAGLN	Basal
TES	Basal
TGIF1	Basal
THBS1	Basal
TNFRSF12A	Basal
TOMM40	Basal
TOP1	Basal
TPM1	Basal
TPM2	Basal
TRA2B	Basal
TUBA1B	Basal
TUBB2A	Basal
TUBB6	Basal
UBC	Basal
UBE2N	Basal
VIM	Basal
WDR43	Basal
YBX1	Basal
YBX3	Basal
ZC3H15	Basal
ZNF593	Basal
ALDH1A3	LP
ANXA1	LP
ANXA2	LP
ANXA3	LP
APRT	LP
ATP5F1D	LP
ATP5MC3	LP
ATP5MG	LP
BIRC3	LP
C1QBP	LP
CALM1	LP
CAST	LP
CCL2	LP
CCL20	LP
CLDN4	LP
COMMD6	LP
COTL1	LP
COX4I1	LP
CSTB	LP
CTSB	LP
CXCL1	LP
EDF1	LP
EEF1A1	LP
EEF1B2	LP
EEF2	LP
EIF3E	LP
EIF3F	LP
EIF3G	LP
EIF3H	LP
EIF3K	LP
EIF3L	LP
EIF4EBP1	LP
ENO1	LP
EPCAM	LP
EZR	LP
FKBP1A	LP
GADD45GIP1	LP
GAPDH	LP
HEBP2	LP
HLA-B	LP
HMGA1	LP
IL32	LP
KRT23	LP
KRT7	LP
LDHB	LP
LMNA	LP
LTF	LP
MGST1	LP
MMP7	LP
MYDGF	LP
MZT2B	LP
NACA	LP
NOP53	LP
PFDN5	LP
PHLDA2	LP
PSMB7	LP
RACK1	LP
RBM3	LP
RPLP0	LP
RPLP2	LP
RPSA	LP
S100A10	LP
S100A9	LP
SAA1	LP
SAA2	LP
SCGB3A1	LP
SDC4	LP
SFRP1	LP
SH3BGRL3	LP
SLC25A37	LP
SLC25A6	LP
SLPI	LP
SMS	LP
SSBP1	LP
TAGLN2	LP
TALDO1	LP
TKT	LP
TOMM7	LP
TPM3	LP
TSPO	LP
UQCRH	LP
WFDC2	LP
YWHAH	LP
YWHAZ	LP
ABRACL	ML
ACADVL	ML
ACTB	ML
AGR2	ML
ANKRD30A	ML
APLP2	ML
AREG	ML
ARHGAP29	ML
ARPC3	ML
ATP1B1	ML
ATP5PF	ML
ATP6V0E1	ML
ATP6V1G1	ML
AZGP1	ML
B2M	ML
BAG1	ML
BTG1	ML
CD164	ML
CD47	ML
CD63	ML
CD9	ML
CHMP2A	ML
CLIC1	ML
CLU	ML
COPE	ML
COX17	ML
COX5B	ML
COX6B1	ML
COX6C	ML
COX7A2	ML
COX7C	ML
CST3	ML
CYB5A	ML
CYSTM1	ML
DAD1	ML
DSTN	ML
DYNLT1	ML
EMP3	ML
ERRFI1	ML
FXYD3	ML
GLUL	ML
GNAS	ML
GPX4	ML
H2AFJ	ML
HIGD1A	ML
HMGN1	ML
HSBP1	ML
ISG20	ML
ITM2B	ML
JPT1	ML
JTB	ML
KRT10	ML
KRT18	ML
KRT8	ML
LAPTM4A	ML
LGALS1	ML
LGALS3	ML
LPP	ML
LRRFIP1	ML
MARCKSL1	ML
MEAF6	ML
MGP	ML
MUCL1	ML
MYL12A	ML
MYL12B	ML
MYO6	ML
NDUFA1	ML
NDUFA13	ML
NDUFB4	ML
NDUFV2	ML
NFKBIA	ML
OST4	ML
PALLD	ML
PIP	ML
PPDPF	ML
PRDX5	ML
PRR13	ML
PRSS23	ML
PTP4A2	ML
RABAC1	ML
REEP5	ML
RNF181	ML
S100A14	ML
SDCBP	ML
SELENOM	ML
SERF2	ML
SERPINA1	ML
SLC39A6	ML
SMIM14	ML
SOD1	ML
SPCS1	ML
SPINT2	ML
SQOR	ML
SRI	ML
SSR4	ML
STC2	ML
TFF1	ML
TFF3	ML
TIMP1	ML
TM4SF1	ML
TMBIM6	ML
TMEM258	ML
TMEM50A	ML
TMEM59	ML
TMSB4X	ML
UBB	ML
UBXN4	ML
UGCG	ML
UGDH	ML
UQCR10	ML
UQCR11	ML
UQCRQ	ML
USP53	ML
VAMP8	ML
VMP1	ML
WSB1	ML
XBP1	ML
