# Supplementary material for: Fitness and transcriptional plasticity of human breast cancer single-cell-derived clones
Source: Cell Rep. 2025 May 12;44(5):115699. doi: 10.1016/j.celrep.2025.115699 (PMC12117018; doi:10.1016/j.celrep.2025.115699)
Supplement: Table S17. Genes and transcription factors corresponding to the defined GMs for STG139 [file mmc11.xlsx]

## Sheet: pdx_LN_v2_filt_colByCluster_pdx
GM	Genes	Transcription Factors
1	C11orf96, PTGS2, ID3, IGFBP3, ISG15, MYLK, IFI6, DEK, IL11, NPC2, TPM1, IFITM3, ATRX, P4HA1, LAMP2, GPNMB, ITGB1, PALMD, LGALS3, UPF3A, TLN1, TTC3, ANXA1, CASC15, VCL, HLA-A, FARP1, HSP90AB1, THOC2, IFI44L, HLA-C, PCP4, EMP2, PRRC2C, PGF, ANKRD11, FSCN1, CAV1, FMR1, CAST, DYNC1H1, SESN3, RERG, PLOD2, NIPBL, DNAJC3, FBLN5, MT2A, DDX46, WNK1, ADAR, SETD2, PDE4D, CHD8, SVIL, B2M, EGFR, IFI44, ADIRF,…	ZNF292, GTF2I, HES4, NFIA, NFIB, NFIX, CREM
2	COL6A1, IGFBP2, COL6A2, MMP2, COL1A2, MGP, COL1A1, SLC5A3, AQP1, FN1, PDGFRA, LGALS1, SPARC, VCAN, FBLN2, GAS6, SFRP1, MRPS6, GPM6B, PCOLCE, PLEKHH2, COL14A1, CD99, KCNE4, NRP1, OLFML2B, TIMP2, SYNE1, MXRA5, CRYGS, WWTR1, TIMP1, DAPL1, PSAP, PLAC9, BCAN, KANK2, C1S, PGAM2, PXDN, BEX1, NRP2, C1R, CDH11, CALU, PSIP1, MIR99AHG, TCEAL2, SERTAD4, FSTL1, RFLNB, GALNT1, CCDC102B, CYBA, TMEM100, ACAN, CD…	AEBP1, PRRX1, TWIST1, ZEB1, CUX1, TEAD1
3	PTTG1, CPE, S100A4, CLDN10, HMGB3, NUCKS1, CENPW, HMGB1, TUBA1B, CRABP2, TXNDC17, CKS1B, TUBB, PGK1, UBE2T, RBP1, TMSB4X, RAMP1, S100A6, LDHA, TK1, LSM5, RAD21, STMN1, MAD2L1, ATP5MC3, TMPO, ANP32E, LBR, KRT81, DDX39A, ENO1, PSMA7, TPI1, HDGF, H2AFV, NME1, DBI, MICOS10, HP1BP3, COX7B, PPP1R14B, ATP5F1B, SEC61G, CAPG, ZWINT, CBR1, MZT1, NDUFA4, CCT5, RAN, PRDX2, NDUFS6, SMC2, COX8A, CCDC34, CYB5A,…	CENPX, NME2
4	TAGLN, VEGFA, ACTA2, ARGLU1, XAF1, SLC25A37, TRIM38, MYL9, HOOK2, ITGB8, ARID1B, AFDN, SYNE2, AKAP9, ODF2L, CD46, MBOAT1, TXNIP, BX890604.2, FBXO32, LUC7L3, AF117829.1, FNBP4, MUC16, FIRRE, JMJD1C, GABPB1-AS1, CCNL2, PABPN1, HILPDA, SNRNP70, UBAP2, KMT2C, SUGP2, N4BP1, MRTFB, CFLAR, H19, GCNT2, IGF2, PHIP, ENOSF1, ERV3-1, DDX58, MX1, SYT12, GOLGA8A, BRWD1, KIAA1217, PTPRK, SUN1, GPSM2, IPO7, LUC7…	CREBZF, ZKSCAN1, ZNF91, KDM5B, ETV6, EN1, ZNF107, MBNL2, RUNX1, ZNF33A, ZNF397, MYSM1, AHR, ZNF644, ZBTB33
5	HIST1H2BH, AL355075.4, CSKMT, HIST1H2AG, AC239799.2, Z93241.1, HIST1H4C, PIK3R3, AC253572.2, AL591846.2, HIST1H2BN, SLC38A2, ID1, HIST1H2BG, AC091271.1, AL137077.2, AL021155.5, TSPYL2, AP001160.1, ARL6IP1, AC007952.4, HIST1H1E, DNAJC3-DT, CDKN1C, AC092944.1, Z99127.4, ATP2B1-AS1, FUS, SRSF7, HIST1H2BF, KPNA2, AL499604.1, HIST1H3A, HNRNPU, TRA2B, HIST1H4A, CKS2, GLUL, RAB30-DT, AC025164.1, HSPA8, …	SOX11, POU3F1, IRX5, SNAI1, ZNF821, ZNF503, JRKL, MAFG, ZNF830, TCF7, TOPORS, TP53
6	TUBB6, HMGN2, TYMS, SIVA1, SEPTIN7, GAPDH, TPM4, CKLF, PCNA, KDELR2, PKM, PGAM1, ATP5PF, LDHB, NDUFB2, NQO1, UQCC2, CARHSP1, ARPC5, ARPC1B, USP1, CDK2AP1, SERF2, GADD45GIP1, LAMP1, DAD1, PDIA6, AP2S1, COL4A2, COCH, HSPB11, HSD17B10, GNG4, ERH, MGST3, ATP5PO, RPN2, RBBP7, RPA3, HPRT1, LRRC59, HTATSF1, PSMD7, ATP5MC1, HNRNPR, PRDX4, TMSB15A, ANKRD9, NDUFA12, PSMC5, DCTN3, PARP1, PRELID1, MRPL51, RF…	DNMT1, HIF1A, YBX1, PIN1, E2F1
7	KRT17, CLDN4, TACSTD2, S100A9, KRT19, S100A8, S100A2, AZGP1, MIR205HG, PERP, IFI27, KRT14, CALML5, KRT6B, TM4SF1, CALML3, S100A14, CLDN3, CD24, HSPB1, NDUFA4L2, DSP, SERPINB5, S100A16, RAP2B, PHLDA2, CLDN1, PLAUR, KRT7, CLDN7, S100A11, SFN, RAB11FIP1, LGALS7B, BNIP3, AQP3, SPINT2, EPCAM, ALDH2, HIST1H1C, KRT16, WFDC2, TPD52L1, S100A7, CDH1, KRT18, DSC2, CA9, CSTB, LDLR, CKB, IL20, NMB, FXYD3, RHO…	ELF3, ZNF750, IRX2, IRF6, HMGA1, PITX1, EHF, TFCP2L1, OVOL1, E2F3
8	HSPA1A, HSPA1B, SAT1, PMAIP1, HIST1H2AC, ID2, TOB1, SF1, DDIT4, GADD45A, RASD1, HBEGF, HSP90AA1, WEE1, EFNB2, H3F3B, SMAD7, PDLIM3, SRSF2, TFRC, TAF1D, SMG1, RBM39, AC023157.3, ARL4C, H1F0, ETNK1, CBX4, CDK13, MORC2, RPL22L1, CHD2, JOSD1, PNN, CEMIP2, AC010336.1, NSUN6, PELI1, TMEM165, AC007906.2, CYCS, OAT, ZFC3H1, NRARP, CALM1, SNHG7, KPNA4, UBC, NUP153, HIST1H2BD, PIP5K1A, KHDC4, HIST1H2AE, ZF…	SOX4, SOX9, EGR2, KLF4, MXD1, IRF9, ZNF791, GPBP1, KDM2A, PRDM2, DLX5, BCL6
9	NCOA7, RCAN1, SDC4, AREG, BBC3, HCG18, TPT1-AS1, ANKRD37, ITPKC, EZR, ARL5B, NDRG1, DUSP2, RND3, PRNP, CD55, RAB3IP, PIM3, EFNA1, RASGEF1B, AL121944.1, SLC3A2, TNFRSF12A, IRF2BP2, CDKN1A, BAZ1A, RNF19A, AC025263.1, TENT5A, METRNL, TNFRSF10B, PHLDB2, INHBA, LRATD1, TP53BP2, MAP2K3, APCDD1L-DT, TM4SF1-AS1, AC092338.3, RDH10, DAAM1, YPEL5, MAP3K8, CSNK1A1, IL27RA, ABI1, TNFAIP8, YWHAH, UBALD2, PHACT…	HES1, KLF6, ATF3, TGIF1, BHLHE40, MYC, CREB5, ETS2, KLF5, ZNF165, YBX3, ZBTB43, PLSCR1, EGR4, TFAP2A
10	CHI3L1, RPL18, EEF1A1, RPL23, RPL3, RPL34, SLC25A6, EEF1B2, TPT1, RPS4X, RPS13, RPL10, RPS3A, RPL5, RPL7, RPS8, EEF1G, RPS11, RPS27, RPL21, TOMM7, RPL6, RPL26, RPS12, RPL9, UQCRB, RPL35A, RPS18, EIF3E, NOP53, RPL11, RPS3, EIF3L, RPLP0, RPL39, RPS6, RPS15A, RPL32	NA
11	PPP1R10, SOD2, ID4, GADD45B, AC020916.1, POLR2A, IER5, ZFAS1, CXCL2, HEXIM1, NEU1, YME1L1, CDKN2B, AC010336.8, ANGPTL4, BRD2, TLE4, IFRD1, SNHG5, SOCS3, INTS6, DDX3X, IER2, CCN1, SEPHS2, PLK2, CITED2, BTG1, ZFP36, RHOB, IER3, UBE2S, IRS2, SOCS1, SQSTM1, TAF7, DUSP1, RSRP1, DNAJB1, CCNL1, SERTAD1, TUBB4B, MYLIP, IER5L, NFKBIZ, BTG2, SNHG8, H2AFX, TNFAIP2, TOB2, NABP1, FAM53C, SNHG1, FAM133B, PNP, …	MAFB, JUN, KLF2, IRF1, JUNB, JUND, CEBPD, FOSB, DDIT3, EGR1, FOS, ZNF844, FOXC1, CEBPB, NR4A1, NR4A2, ZNF440, ATF4, PEG3, CSRNP1, XBP1, KLF10, TSC22D1, ZNF703, ERF
12	ADPRHL1, IL6, S100A1, TNFAIP3, TNF, LINC00346, CNN1, MRPS24, VMP1, ICAM1, TRIB1, TNFAIP6, KDM6B, PDE4B, SPAG9, LIF, GEM, HLA-B, TCIM, GBP1, CITED4, CXCL3, EMP1, MLF1, SAA1, ZC3H12A, SELENOP, HLA-E, AC005899.8, DYRK3, CYLD, NAMPT, GLIPR1, CYB5D1, ABL2, CD83, MIR222HG, WSB1, SLPI, TTYH1, ELL2, FTH1, AKR1C1, HNRNPC, INTS6L, KDSR, WTAP, RRAD, ICAM4, PER2, LINC00472, BIRC2, SLC39A14, LUCAT1, IL6R-AS1,…	MAFF, ARID5B, NFATC1, NFKB1, REL, NR4A3, SKIL, ZBTB21, GTF2B, HBP1, NFAT5, THAP2, CEBPA
13	CENPF, UBE2C, MKI67, ASPM, TPX2, CDKN3, HMGB2, CCNB1, NUSAP1, GTSE1, TOP2A, BIRC5, CDK1, SPC24, NDC80, AURKB, HIST1H2BJ, CDC20, KIF20B, HIST1H1D, SMC4, NUF2, CKAP2, HNRNPA2B1, PRC1, KIF11, KIFC1, CDKN2D, CDCA3, DLGAP5, DEPDC1, PCLAF, PIMREG, FBXO5, PRR11, CEP55, EMC9, ANLN, PBK, KIF23, PLK1, CCNB2, HMMR, KIF14, SGO2, CBR3, HJURP, HIST1H3B, ECT2, HIST1H1B, CCNA2, BUB3, ORC6, NDE1, KIF2C, CENPE, CK…	CENPA, FOXM1, MXD3, HES6, E2F8
14	COL3A1, IGFBP5, PTN, APOE, COL5A2, COL6A3, PMEPA1, EDN3, ELN, LAMB1, TGFBI, OLFM2, FBLN1, LINC01615, RGS16, SMAD2, TPM2, CTHRC1, HSP90B1, MMP14, PDLIM4, SULF2, SPATS2L, MAGED2, COL5A3, ARHGAP28, DUT, PRTFDC1, CD320, MDK, CXCL14, LIMS1, ATP5F1E, PDGFRB, NIBAN1, VKORC1, TIMP3, MARCKS, CTSZ, GNAS, CD63, ENPP1, MFAP4, TMEM106C, CNN3, CDKN2A, JAM2, SEPTIN6, AL035425.3, ARL5A, P4HB, PPIC, LOXL2, HTRA1,…	TCF4, HEY1
15	FABP5, KRT5, GSTP1, MIF, FAM162A, C4orf3, SLC25A5, TXN, MYH9, SCPEP1, PCSK1, COX6C, TKT, PPA1, COX7A2, MYL12A, CTXN1, COX5B, PHGDH, HRAS, ILF2, ACTB, GGCT, CSTA, VDAC2, COMTD1, H2AFY, NDUFC1, MRPS17, COX5A, MCRIP2, SMS, TSPO, RHEB, PDXK, DYNLT1, APRT, NDUFB4, H3F3A, NDUFA7, SNRPE, MYL12B, TUSC3, PAFAH1B3, SELENOW, NDUFS5, CCT6A, HSPD1, EIF5A, GNG5, ARPC3, GLRX3, SDC1, NIPSNAP2, DHCR24, SEM1, PPDP…	HMGN3, MBD2
16	PLCG2, NKTR, FTX, DDX17, MTRNR2L12, POLR2J3, PARP14, SHPRH, CCDC14, MACF1, DDX39B, LINC00342, DST, RNASEH2A, MAML2, C21orf58, RIF1, LINC00909, NORAD, PAXBP1, CALD1, PCLO, ENDOV, STX16, PDE10A, ACIN1, HELLS, RNF169, N4BP2L2, WDR60, SRRM2, GPANK1, DLG5, ERCC5, TIA1, JPX, SRGAP3, ZNF638, TRIM44, SPG7, CHD9, GPS2, LPP, RNF213, MTRNR2L8, TUBGCP3, NHLRC3, AC245297.3, PNISR, USP9X, TNRC6B, FAM184A, SLC3…	ZNF117, ZNF439, BPTF, ASH1L, TRPS1, TET1, ZNF69, BAZ2B, SON, ZNF254, DMTF1, ZNF407, ZNF891, ATF6B, ZNF518A, CC2D1A, ZNF564
17	ECRG4, SOD3, IGF1, CP, CLU, CST3, FABP7, CYP1B1, CCK, RBP4, SCRG1, ITM2C, SSPN, PRELP, TSC22D4, BGN, NNMT, HELLPAR, IL11RA, SELENOM, CHI3L2, HPD, IFITM2, LAMB2, CD44, PCOLCE2, PPP1R1A, LEPROT, CHRDL2, CXCL12, VIM, ITGA11, LRP1, PDLIM2, BICC1, PLAAT4, PHPT1, NTRK2, SERTAD4-AS1, CRISPLD1, COL9A2, SHISAL1, RNASE4, TNRC6C, PLXND1, C2, GMFG	ZBTB20, ZNF521
18	CCDC80, TUBA1A, ILF3-DT, KCNQ1OT1, MYADM, TMEM107, PHLDA1, CCN2, PEG10, BCLAF1, PHYH, GLS, ASXL1, TCEAL9, ZFP36L2, LMNA, CXCL1, EPS8, PPP1R15B, MZF1-AS1, AC007541.1, CCL2, EPM2AIP1, AHI1, FAM107B, FAM126A, ADAM17, GOLGB1, COL27A1, THBS1, NEDD9, ACOT13, MIR100HG, INTU, FZD8, FRMD6-AS1, POLG2, NANOS1, VASN, C21orf91, ITPRIP, SDCBP, HAUS7, SLC16A1, ZC3HAV1, FST, SLC36A4, MPHOSPH8, DNAJB11, HMOX1, AC…	TBX3, STAT3, GLIS3, MAF, ZBTB38, KMT2A, ZNF20, OSR2, KLF9, NR2F2
