# Supplementary material for: Fitness and transcriptional plasticity of human breast cancer single-cell-derived clones
Source: Cell Rep. 2025 May 12;44(5):115699. doi: 10.1016/j.celrep.2025.115699 (PMC12117018; doi:10.1016/j.celrep.2025.115699)
Supplement: Table S18. Genes and transcription factors corresponding to the defined GMs for STG201 [file mmc12.xlsx]

## Sheet: pdx_LN_v2_filt_colByCluster_pdx
gm	genes	TFs
1	NRARP, SNHG3, MAT2A, RPL22L1, HNRNPU, SNHG12, TAF1D, FUS, TCEAL9, PNN, ABHD3, TRA2B, SNHG1, PIK3R3, EIF5, SNHG8, SNHG5, H3F3B, DNTTIP2, ZCCHC8, WEE1, MROH8, HNRNPH1, SNHG6, CDC42EP3, NOM1, PRPF38B, CGAS, SFPQ, CHERP, TFRC, DUSP2, SRSF10, PGM2L1, DDX5, TLE1, PILRB, SF1, CYB5D2, DGKE, TRMT10C, SYNM, CWC25, NOC2L, RNF168, ANKRD36B, AC093323.1, MIR17HG, ATF7IP2, DCLRE1C, MUC5B, G3BP1, BAZ1A, HILPDA, …	MYC, IRX5, ZNF326, E2F3, ZNF131, ZNF267, TFAP2A
2	MUCL1, CKS2, HIST1H1A, UBE2S, ARL6IP1, JPT1, ANKRD36, FAM83D, SNHG15, H2AFX, AC092683.1, PIF1, SRSF7, NOP56, HIST1H1C, SRSF2, PTMA, TUBB4B, HIST1H1D, SNHG17, HIST1H1E, C21orf58, HIST2H2AC, KPNA2, FBXO5, NASP, HIST1H1B, TMA7, PTMS, RRS1, HNRNPAB, ODC1, SNX5, DANCR, SUGP2, FAM111B, CDCA4, HNRNPA2B1, ORC6, CCDC137, NOP58, TTF2, SEM1, TM4SF1, PET100, ATAD5, PABPC4, EZH2, CALM2, MARCKS, SFN, HSPE1, HN…	MYBL1, HES4, HMGN3, SIX3, ZNF706
3	IER5, PPP1R15A, KCNQ1OT1, GADD45B, DDIT4, DUSP1, IER2, IER5L, PLCG2, AC020916.1, BTG2, RHOB, SLC5A3, ZFP36, CLK1, ARC, IER3, TENT5A, TOB1, BRD2, PMAIP1, CCN1, RGS2, CCNL1, HIST1H2AC, HEXIM1, PLK2, LINC00472, TSPYL2, RSRP1, INTS6, ID4, ID3, MIR205HG, SLC38A2, CSKMT, PNISR, ADAMTS1, CNKSR3, ERRFI1, HSPA2, RSRC2, POLR2J3, ILF3-DT, GADD45G, AL135926.2, ARL4D, RBM39, RAP2B, GABPB1-AS1, NFKBIZ, TLE4, T…	FOS, JUN, JUNB, KLF6, EGR1, MXD1, MAFB, HES1, NR4A1, TBX3, IRX2, ZNF750, DLX5, ZNF92, FOXD1, STAT3, FOXC1, CREBZF, BCL6, ZNF207, ZNF721, OSR2, ZNF493, ZNF830, PRDM2, ZNF24, ZBTB11, MSX1, ZNF844, EN1, SCX, ZNF124, SAFB2, GPBP1, ZBTB10, TCF7, ZNF791, SNAI1, ZNF394, KDM2A, SPEN, SOX11
4	DUT, NUCKS1, CKS1B, SIVA1, EBPL, GGCT, PRKDC, PLP2, LSM4, IMPA2, DEK, MRPL12, SRPK2, RAN, IDH2, PARP1, PDCD6, WDR34, IGFBP2, LDHB, BSPRY, ATP5MC1, RAB5IF, RAD21, PEBP1, ANP32B, EBNA1BP2, XRCC5, RBM3, RBM18, CCT5, CCT4, AZGP1, RUVBL1, MPC1, PPM1G, RAD23A, ILF2, VKORC1, SLC25A5, PRDX4, LY6E, SEPTIN11, MGST1, ACAT2, POLD2, CYC1, SDHA, PTGES3, CD47, NPM1, C1QBP, HDGF, WFDC1, ANAPC11, HSP90B1, PFN1, S…	NME2, GTF3A
5	CENPF, CKB, TPX2, HIST1H4C, TOP2A, PRC1, HMGB2, PTTG1, UBE2C, HOMER3, TUBA1B, CCNB1, MKI67, FABP5, BIRC5, HMGB1, SMC4, PCLAF, CENPW, ASPM, TYMS, STMN1, PCNA, NME1, HMGN2, H2AFZ, DIAPH3, TUBB, CCNB2, CKAP2, ATAD2, PSIP1, RRM2, LYAR, RANBP1, NCL, AURKA, CDC20, NUSAP1, HMMR, NEK2, NUF2, TUBA1C, CDCA8, CDK1, ANP32E, MCM7, SNRPG, TAGLN2, ECT2, UBE2T, KIF23, TK1, TTK, SRM, SYNE2, TOMM5, TACC3, DLGAP5, …	CENPX, E2F1, DNMT1, CENPA, PHF19, MYBL2, PA2G4, MAZ, E2F8, LHX6
6	FN1, NDRG1, NMB, RARRES1, SLC2A1, WFDC2, VIM, LCN2, KRT14, AKAP12, MB, GAPDH, CCND1, CAMK1D, FTL, SFRP1, LGALS3, COL6A1, KRT15, IGFBP3, FXYD3, LTBP1, MUC1, PGK1, FBXO2, AQP3, KLK8, KLK6, KRT23, S100A6, CNN3, CALML5, S100A16, RBP1, CSTB, AHNAK, CEACAM6, TMEM123, KRT7, ITGA6, ARHGAP18, TPT1, KLK5, PTPRF, GPNMB, MYO6, CAMK2N1, TPM1, SDCBP, GPR12, ARPC1B, OGFRL1, GSN, IFI27, SLPI, CDK19, EEF1A1, CTSD…	ZBTB38, NFIX
7	VEGFA, MUC16, IGFBP5, SAT1, CRYAB, ANGPTL4, COL6A2, ANKRD37, KRT81, FBXO32, SNORC, ARTN, EDN2, ISG20, S100A2, ARL4C, AREG, CD55, LRATD2, LGALS1, PHLDA1, EFNB2, NUPR1, STAC2, LINC00511, PLEC, FLNB, GLRX, CREBRF, DUSP10, MAPKAPK2, PFKFB3, SLFN5, WSB1, ROCR, NRAD1, IGFBP6, CHI3L1, EGLN3, CLU, MSMO1, RRBP1, PLOD1, MACF1, GPRC5A, ARHGAP29, FAM107B, AFDN, ALDH1A3, HK2, CD46, ACSL3, NEDD9, KIAA2013, CPE…	TFCP2L1, CEBPD, TSHZ2, ELF3, KLF5, FOXO3, MEF2A, LTF, BHLHE40, TCF7L1
8	HSPA6, DNAJB1, HSPA1A, HSPA1B, HSPB1, SERPINH1, BAG3, TRIB1, SGK1, DYNC1H1, DNAJA4, UBB, BTG1, UBC, IFRD1, HSPA8, TPT1-AS1, TXNIP, SERTAD1, HSPA5, CITED4, PNRC1, RND3, EDN1, AATK, DNAH11, ZFAND2A, DNAJA1, INSIG1, ARRDC2, HERPUD1, NORAD, STX16, ZFAS1, AMD1, TIPARP, CCN2, SLC25A37, CHORDC1, SPTAN1, LINC00342, SQLE, AKAP9, CITED2, NET1, AKIRIN2, PELI1, ZFP36L2, CLDN4, PEG10, ANKRD36C, HSD17B7, BAIAP…	ATF3, FOSB, KLF4, SOX9, TSC22D1, KLF2, SOX4, JUND, RORA, TGIF1, KDM5B, CEBPB, KLF10, MAFG, ATF4, MAFF, JDP2, SKIL, TRPS1, GTF2B, ZNF217, NFIL3, ETS2, ZKSCAN1, NR2F2, PLAGL1, SON, CSRNP1, FOSL2, ZBTB43, REL
9	ZG16B, LALBA, SCGB3A1, RGCC, KLK10, MFGE8, MGP, WNT4, TUBA1A, SDC1, AQP5, TNFRSF12A, EZR, CRABP2, FAM3D, S100A9, S100A1, SLC29A1, NDRG2, GABRP, AARD, AIF1L, RCAN1, LMNA, IFITM3, METTL7A, MBP, FABP7, PAPSS2, LINC01235, CRYBG1, TPM4, C4orf48, ACTN4, LMO4, HAPLN3, CLDN3, PYCARD, MUC15	MESP1, ELF5, BARX2, NFIB, EHF
10	KRT17, S100P, HSPH1, GAS5, KRT16, CXCL8, MT2A, SQSTM1, HSP90AA1, EIF1, GCLM, ANXA1, SLC3A2, MT1X, H19, RAET1L, CACYBP, KRT6B, SNHG7, CXCL1, SNRPA1, MRPL18, TRIB3, HSPD1, TUBA4A, TXNRD1, CALM1, MTHFD2, PHLDA2, CDKN2D, SLBP, ARF1, TERF2IP, HSP90AB1, ACBD3, CIRBP, MT1G, C12orf57, LRIF1, RPF2, FKBP4, RSL24D1, DNAJC3, KRT10, MLF1, ANKRD11, BRD4, TNFAIP2, HSPA9, COG3, IFI30, MAP1LC3B, BUD31, KRR1, RNMT…	DDIT3, AKAP8L, CEBPG, YY1
11	LDHA, FTH1, MAL2, TKT, RNF187, RPL21, EPRS, CCNI, CSDE1, RPS27, RPL18A, ANXA3, TARS, CANX, MTPN, CD99, B2M, RPL5, TCEA1, TOMM20, BNIP3, RAB32, OAZ1, ATP6V0E1, RAB14, RPL8, RPSA, POLR1D, HLA-C, BRI3, RPL26, CCNB1IP1, RPL13, CHMP2B, EEF1G, STRAP, NACA, NQO1, C1orf43, RPS2, RPL3, RPS16, SMS, SNX3, RPL35A, ANXA2, RPS13, TMBIM6, TMOD3, EIF3E, FAU, RPL9, WDR83OS, MAP2K2, RPL18, RPS3A, RPS5	NA
